# Supplementary material for: Differential Gene Expression in Fusarium Head Blight Pathogens Facilitates Root Infection of Wheat, Maize, and Soybean
Source: Plants (Basel). 2025 Aug 8;14(16):2458. doi: 10.3390/plants14162458 (PMC12389126; doi:10.3390/plants14162458)
Supplement: Supplementary file 1 [file plants-14-02458-s001.zip]

Archive with 5 entries (5 files):
- Supplementary Table S1.xlsx
- Supplementary Table S2.xlsx
- Supplementary Table S3.xlsx
- Supplementary Table S4.xlsx
- Supplementary Figure S1.pdf
