# Supplementary material for: Differential Gene Expression in Fusarium Head Blight Pathogens Facilitates Root Infection of Wheat, Maize, and Soybean
Source: Plants (Basel). 2025 Aug 8;14(16):2458. doi: 10.3390/plants14162458 (PMC12389126; doi:10.3390/plants14162458)
Supplement: Supplementary file 1 [file plants-14-02458-s001.zip › Supplementary Table S1.xlsx]

## Sheet: Supplementary Table S1
Supplementary Table S1. Infection of various pathogenic strains of Fusarium Head Blight on the roots of wheat, maize, and soybeans.
Preserve No.	Fusarium sp.	Wheat	Maize	Soybean
Lz2	Fusarium graminearum	×	×	√
Lz4	Fusarium asiaticum	×	√	×
Lz5	Fusarium asiaticum	×	√	×
Lz7	Fusarium asiaticum	√	×	×
Lz8	Fusarium graminearum	×	×	√
Lz11	Fusarium asiaticum	×	×	√
Lz15	Fusarium asiaticum	√	×	×
Lz18	Fusarium asiaticum	×	√	×
Lz21	Fusarium asiaticum	×	√	×
Lz25	Fusarium graminearum	×	√	×
Lz26	Fusarium asiaticum	×	×	×
Lz28	Fusarium asiaticum	×	√	×
Lz31	Fusarium asiaticum	√	×	√
Lz34	Fusarium asiaticum	×	×	×
Lz35	Fusarium asiaticum	×	×	×
Lz37	Fusarium asiaticum	×	×	×
Lz41	Fusarium asiaticum	×	√	×
Lz42	Fusarium asiaticum	×	×	×
Lz44	Fusarium asiaticum	×	×	×
Lz47	Fusarium asiaticum	×	×	√
Lz48	Fusarium asiaticum	√	√	×
Lz49	Fusarium asiaticum	×	×	×
Lz52	Fusarium asiaticum	×	×	√
Lz53	Fusarium asiaticum	×	×	×
Lz59	Fusarium asiaticum	×	×	×
Lz60	Fusarium asiaticum	×	×	×
Lz61	Fusarium asiaticum	×	×	×
Lz64	Fusarium asiaticum	×	√	×
Lz68	Fusarium asiaticum	×	×	×
Lz77	Fusarium asiaticum	√	×	×
Lz85	Fusarium asiaticum	×	×	×
Lz95	F. solani species complex	×	×	×
Lz98	Fusarium asiaticum	×	√	×
Lz100	Fusarium asiaticum	×	×	×
Lz104	Fusarium asiaticum	×	√	×
Lz113	Fusarium asiaticum	√	√	×
Lz118	Fusarium asiaticum	√	×	×
Lz119	Fusarium asiaticum	√	×	×
Lz121	Fusarium asiaticum	×	√	×
Lz123	Fusarium asiaticum	×	√	×
Lz124	Fusarium graminearum	×	√	√
Lz126	Fusarium asiaticum	√	×	×
Lz127	Fusarium asiaticum	√	×	×
Lz129	Fusarium asiaticum	√	√	×
Lz148	Fusarium asiaticum	×	×	×
Lz149	Fusarium asiaticum	×	×	×
Lz154	Fusarium asiaticum	√	×	×
Lz160	Fusarium asiaticum	√	×	√
Lz161	Fusarium asiaticum	×	×	×
Lz166	Fusarium asiaticum	×	×	√
Lz167	Fusarium asiaticum	×	×	×
Lz170	Fusarium graminearum	×	×	×
Lz172	Fusarium graminearum	√	×	×
Lz176	Fusarium asiaticum	√	×	×
Lz177	Fusarium asiaticum	√	×	×
Lz179	Fusarium graminearum	×	×	×
Lz181	Fusarium asiaticum	×	×	×
Lz182	Fusarium asiaticum	×	×	×
Lz183	Fusarium asiaticum	×	×	×
Lz184	Fusarium graminearum	√	×	×
Lz186	Fusarium graminearum	√	×	×
Lz188	Fusarium asiaticum	×	√	×
Lz189	Fusarium asiaticum	×	√	×
Lz194	Fusarium avenaceum	√	×	×
Lz200	Fusarium asiaticum	×	×	√
Lz203	Fusarium graminearum	√	×	×
Lz204	Fusarium graminearum	×	×	×
Lz206	Fusarium graminearum	×	×	×
Lz212	Fusarium asiaticum	×	×	×
Lz213	Fusarium asiaticum	×	×	×
Lz217	Fusarium asiaticum	×	√	×
Lz218	Fusarium asiaticum	×	√	√
Lz220	Fusarium asiaticum	×	×	×
Lz224	Fusarium asiaticum	√	×	×
Lz225	Fusarium asiaticum	×	√	×
Lz229	Fusarium asiaticum	×	×	×
Lz230	Fusarium asiaticum	×	×	×
Lz231	Fusarium asiaticum	×	√	×
Lz232	Fusarium graminearum	×	×	√
Lz242	Fusarium asiaticum	×	×	×
Lz244	Fusarium asiaticum	√	√	×
Lz248	Fusarium graminearum	√	√	√
Lz250	Fusarium asiaticum	×	×	×
Lz251	Fusarium asiaticum	×	×	×
Lz252	Fusarium graminearum	×	×	×
Lz253	Fusarium asiaticum	×	×	×
Lz254	Fusarium asiaticum	√	×	√
Lz259	Fusarium asiaticum	×	×	√
Lz261	Fusarium asiaticum	×	×	×
Lz262	Fusarium asiaticum	×	×	×
Lz263	Fusarium asiaticum	×	×	×
Lz264	Fusarium asiaticum	×	√	√
Lz265	Fusarium graminearum	×	×	×
Lz266	Fusarium asiaticum	×	×	×
Lz268	Fusarium asiaticum	×	×	×
Lz271	Fusarium graminearum	×	×	√
Lz273	Fusarium graminearum	×	×	×
Lz275	Fusarium asiaticum	√	×	√
Lz278	Fusarium graminearum	√	×	×
Lz279	Fusarium asiaticum	×	×	×
Lz280	Fusarium graminearum	×	×	√
Lz281	Fusarium asiaticum	×	√	×
Lz282	Fusarium graminearum	×	×	×
Lz285	Fusarium graminearum	√	×	×
Lz286	Fusarium graminearum	×	√	√
Lz287	Fusarium graminearum	√	×	×
Lz289	Fusarium graminearum	√	×	×
Lz290	Fusarium graminearum	×	×	×
Lz296	Fusarium asiaticum	×	√	×
Lz298	Fusarium asiaticum	√	×	×
Lz300	Fusarium asiaticum	×	×	×
Lz302	Fusarium graminearum	×	×	×
Lz303	Fusarium asiaticum	×	×	×
Lz304	Fusarium asiaticum	×	×	×
Lz306	Fusarium asiaticum	×	×	×
Lz308	Fusarium asiaticum	√	×	√
Lz309	Fusarium graminearum	√	√	×
Lz312	Fusarium asiaticum	√	×	×
Lz315	Fusarium asiaticum	×	×	×
Lz316	Fusarium graminearum	×	×	×
Lz318	Fusarium asiaticum	×	×	×
Lz322	Fusarium avenaceum	√	×	×
Lz324	Fusarium asiaticum	×	√	×
Lz326	Fusarium asiaticum	×	×	×
Lz328	Fusarium asiaticum	√	×	√
Lz332	Fusarium graminearum	√	×	×
Lz334	Fusarium asiaticum	×	×	×
Lz337	Fusarium graminearum	×	√	×
Lz345	Fusarium asiaticum	×	×	×
Lz346	Fusarium graminearum	×	×	×
Lz350	Fusarium asiaticum	√	×	×
Lz351	Fusarium asiaticum	×	×	×
Lz353	Fusarium graminearum	×	√	×
Lz355	Fusarium asiaticum	×	×	√
Lz356	Fusarium graminearum	×	×	×
Lz357	Fusarium asiaticum	×	×	×
Lz358	Fusarium asiaticum	√	√	×
Lz359	Fusarium graminearum	×	×	×
Lz367	Fusarium graminearum	×	×	×
Lz368	Fusarium asiaticum	×	×	×
Lz372	Fusarium graminearum	√	×	×
Lz377	Fusarium asiaticum	√	×	×
Lz378	Fusarium graminearum	×	×	×
Lz379	Fusarium asiaticum	×	√	√
Lz387	Fusarium graminearum	×	×	×
Lz388	Fusarium asiaticum	×	×	√
Lz390	Fusarium asiaticum	×	×	×
Lz391	Fusarium asiaticum	√	√	×
Lz396	Fusarium asiaticum	×	√	×
Lz402	Fusarium asiaticum	×	×	×
Lz406	Fusarium graminearum	×	×	√
Lz408	Fusarium asiaticum	×	√	×
Lz411	Fusarium asiaticum	×	×	×
Lz413	Fusarium asiaticum	×	×	×
Lz419	Fusarium asiaticum	×	×	√
Lz420	Fusarium asiaticum	×	×	√
Lz421	Fusarium graminearum	×	×	×
Lz423	Fusarium asiaticum	√	×	×
Lz428	Fusarium asiaticum	×	×	√
Lz432	Fusarium asiaticum	×	×	×
Lz434	Fusarium graminearum	×	×	×
Lz436	Fusarium asiaticum	×	√	×
Lz437	Fusarium asiaticum	√	√	×
Lz439	Fusarium graminearum	×	√	×
Lz441	Fusarium asiaticum	×	×	×
Lz445	Fusarium asiaticum	×	×	×
Lz447	Fusarium graminearum	×	×	×
Lz448	Fusarium graminearum	×	×	×
Lz453	Fusarium graminearum	√	×	√
Lz455	Fusarium graminearum	×	×	√
Lz461	Fusarium asiaticum	×	×	×
Lz462	Fusarium graminearum	×	×	×
Lz474	Fusarium asiaticum	√	×	×
Lz475	Fusarium graminearum	×	×	×
Lz479	Fusarium graminearum	×	×	×
Lz487	Fusarium graminearum	×	×	×
Lz488	Fusarium asiaticum	×	×	√
Lz489	Fusarium asiaticum	√	×	×
Lz500	Fusarium graminearum	√	×	×
Lz502	Fusarium graminearum	×	√	√
