# Supplementary material for: Differential Gene Expression in Fusarium Head Blight Pathogens Facilitates Root Infection of Wheat, Maize, and Soybean
Source: Plants (Basel). 2025 Aug 8;14(16):2458. doi: 10.3390/plants14162458 (PMC12389126; doi:10.3390/plants14162458)
Supplement: Supplementary file 1 [file plants-14-02458-s001.zip › Supplementary Table S2.xlsx]

## Sheet: Sheet1
Supplementary Table S2. Details of the primers used in this study.
Primer name	Sequence (5'-3')	Tm ℃	Amplified product (bp)	Function	reference
FGSG_04468_F1	GCCTCCTCGTGCAGGTT	60	116	Detect the expression of FGSG_04468	In this study
FGSG_04468_R1	GCAAGCGATTCCGATGTAG	60
FGSG_04636_F1	TTCTTCGGTGCCCTGTG	60	139	Detect the expression of FGSG_04636	In this study
FGSG_04636_R1	CGGCGTAGATCATGTTGAG	60
FGSG_04583_F1	TGCCGTCTTCACCTTCATCG	60	183	Detect the expression of FGSG_04583	In this study
FGSG_04583_R1	TCGTAGGGCTTGCCGTTGC	60
FGSG_00121_F1	CAACACGGGCAATAATCT	60	176	Detect the expression of FGSG_00121	In this study
FGSG_00121_R1	GCCTTCCTTGAGCGATT	60
FGSG_04662_F1	TCACTGCCTGAACCTCC	60	257	Detect the expression of FGSG_04662	In this study
FGSG_04662_R1	GTTTATCCTGCCACTCGTAT	60
FGSG_08083_F1	CCCAAGTCTGATTGTCGTAA	60	158	Detect the expression of FGSG_08083	In this study
FGSG_08083_R1	CCCAGGAAACCAGGTGAT	60
FGSG_03795_F1	TCTCCGTCGCCCAAAG	60	202	Detect the expression of FGSG_03795	In this study
FGSG_03795_R1	CCATCGCCAGGTGTTCC	60
FGSG_04580_F1	TCGCATCACTTTACCG	60	132	Detect the expression of FGSG_04580	In this study
FGSG_04580_R1	GTTCTCACCCATTGTCTT	60
FGSG_08011_F1	TTCCCAAGTCAAGATTCCC	60	125	Detect the expression of FGSG_08011	In this study
FGSG_08011_R1	CACCAGCACCGTTACAAGA	60
FGSG_08188_F1	GGATGTAGCGATGGAAGC	60	182	Detect the expression of FGSG_08188	In this study
FGSG_08188_R1	GACCCAGCGGAAGAAAA	60
FGSG_03731_F1	ACATTCACAGGCACTACCCA	60	164	Detect the expression of FGSG_03731	In this study
FGSG_03731_R1	TCGTCATAAGACTTGACACCC	60
FgPPDT1-LB-F	ATTAAGGGAGTCACGAAGCTTGTCGGCGAGAATATGATGCCG	60	552	Amplify the upstream homologous arm fragment of FgPPDT1	In this study
FgPPDT1-LB-R	ATCTAGAGGATCCCCCGACTAGTACACAGGGTATGAGCGTCCT	60
FgPPDT1-RB-F	AGGCCTGATCATCGATGGGCCCGAAGATCGTGTCGGAGTTGGT	60	450	Amplify the homologous arm fragment downstream of FgPPDT1	In this study
FgPPDT1-RB-R	ACGGCCAGTGAATTCGAGCTCGGTATCCTGACTTCGTTATGGTGG	60
LB-F	CCCTACACTCACAAAGCCTC	60	517	Detect the upstream homologous arm position of Δfgppdt1 mutant strain	In this study
LB-R	GTTGCCTAGTGAATGCTCCG	60
RB-F	TATCGTGCACCAAGCAGCAG	60	557	Detect the downstream homologous arm position of Δfgppdt1 mutant strain	In this study
RB-R	AGCCTGAACATCTCATACCGATG	60
HPH-F	TCGCGCATATGAAATCACGC	60	243	Detect the HPH gene	Zhang et al., 2016
HPH-R	CGATTCCGGAAGTGCTTGACA	60
FgPPDT1_Mid-F	TCTCACAGCGATTGAGAAGCAT	60	493	Detect the expression of FgPPDT1	In this study
FgPPDT1_Mid-R	CAGCTTATCGGAGAACACAACAC	60
FgPPDT1_qPCR-F	ATTGTTGCCCCAGAGTCAAA	60	178	Detect the expression of FgPPDT1
FgPPDT1_qPCR-R	GTTGGAGAGCATCAGCATCC	60
FgGAPDH-F	TGACTTGACTGTTCGCCTCGAGAA	60	153	F. graminearum qPCR Internal Control Primers	Zhang et al., 2016
FgGAPDH-R	ATGGAGGAGTTGGTGTTGCCGTTA	60
ZmGAPDH-F	CCATCACTGCCACCCAGAAAAC	60	170	Zea mays qPCR Internal Control Primers	In this study
ZmGAPDH-R	AGGAACACGGAAGGACATACCAG	60
