# Supplementary material for: Differential Gene Expression in Fusarium Head Blight Pathogens Facilitates Root Infection of Wheat, Maize, and Soybean
Source: Plants (Basel). 2025 Aug 8;14(16):2458. doi: 10.3390/plants14162458 (PMC12389126; doi:10.3390/plants14162458)
Supplement: Supplementary file 1 [file plants-14-02458-s001.zip › Supplementary Table S3.xlsx]

## Sheet: Sheet1
The gene expression of F. graminearum during its infection of soybean roots, as analyzed through RNA sequencing.
GeneID	DADOU_406_1_count	DADOU_406_2_count	DADOU_406_3_count	XIAOMAI_172_1_count	XIAOMAI_172_2_count	XIAOMAI_172_3_count	YUMI_25_1_count	YUMI_25_2_count	YUMI_25_3_count	DADOU_406_1_TPM	DADOU_406_2_TPM	DADOU_406_3_TPM	XIAOMAI_172_1_TPM	XIAOMAI_172_2_TPM	XIAOMAI_172_3_TPM	YUMI_25_1_TPM	YUMI_25_2_TPM	YUMI_25_3_TPM
FGSG_00001	0	0	0	0	0	0	0	0	0	0	0	0	0	0	0	0	0	0
FGSG_00002	14	24	4	557	510	483	146	110	151	2.2077	3.41119	0.520139	13.4692	9.23223	10.1589	2.91899	2.48024	3.36519
FGSG_00003	0	4	0	37	94	70	62	49	26	0	0.373641	0	0.674114	1.29188	1.12164	0.940574	0.840178	0.441497
FGSG_00004	4	14	9	224	298	265	87	99	134	1.63107	6.33392	3.75968	17.7033	17.6622	18.2427	5.66546	7.29898	9.76561
FGSG_00005	2	2	2	232	483	373	82	54	73	0.214811	0.285761	0.223578	5.61392	8.77785	7.87258	1.65194	1.20914	1.62287
FGSG_00006	0	0	0	0	16	0	34	13	12	0	0	0	0	0.698627	0	1.63826	0.726592	0.635296
FGSG_00007	32	37	53	158	199	203	82	50	41	8.30456	8.46719	11.1409	6.07213	5.74422	6.79358	2.61729	1.79904	1.44444
FGSG_00009	0	0	0	0	0	0	0	0	0	0	0	0	0	0	0	0	0	0
FGSG_00010	0	0	0	0	0	0	0	0	7	0	0	0	0	0	0	0	0	0.528033
FGSG_00011	19	14	12	20	49	33	196	126	181	3.04466	2.05192	1.51423	0.489565	0.894058	0.706188	3.99013	2.89421	4.11686
FGSG_00012	21	18	26	27	19	5	219	244	236	4.75333	3.67524	4.74224	0.898265	0.463582	0.147547	6.1918	7.80373	7.47074
FGSG_00013	0	0	0	0	4	0	0	0	19	0	0	0	0	0.098614	0	0	0	0.557895
FGSG_00014	0	0	0	0	0	0	3	0	0	0	0	0	0	0	0	0.087336	0	0
FGSG_00015	8	0	4	183	113	124	176	105	105	1.62863	0	0.687969	6.01156	2.77682	3.54035	4.78718	3.22306	3.18633
FGSG_00016	0	0	0	33	35	78	8	57	34	0	0	0	1.49821	1.1826	3.09256	0.269175	2.42457	1.43732
FGSG_00017	32	21	54	19	9	36	122	144	106	6.79557	3.79327	9.32006	0.590815	0.205556	0.978619	3.16353	4.2096	3.06763
FGSG_00018	1178	1271	1496	2188	2473	2398	8661	8479	7722	428.902	408.976	439.848	116.463	98.57	111.166	382.515	422.643	381.105
FGSG_00019	0	0	0	80	90	61	122	113	77	0	0	0	2.60181	2.1822	1.7215	3.2852	3.4398	2.31211
FGSG_00020	27	8	0	296	322	304	1256	1155	1157	3.25934	0.808021	0	5.27918	4.30039	4.72942	18.6122	19.3145	19.1574
FGSG_00021	0	0	0	34	0	36	76	39	40	0	0	0	1.84576	0	1.70372	3.44176	1.99679	2.00837
FGSG_00023	16	18	24	340	378	318	5757	5444	5446	7.1095	7.13859	8.71447	22.8243	18.9682	18.5649	320.729	342.294	339.02
FGSG_00024	15	46	88	48	58	41	197	160	182	4.76055	12.8517	22.6605	2.22785	1.99637	1.63003	7.60721	6.94746	7.84882
FGSG_00025	9	0	20	32	27	44	34	20	29	1.90509	0	3.67129	1.10046	0.689767	1.33037	0.95635	0.622331	0.931147
FGSG_00026	12	0	5	27	43	73	62	32	33	3.38457	0	0.990523	1.15177	1.37403	2.74047	2.21813	1.27892	1.31918
FGSG_00027	6	0	0	3	0	1	2	9	8	1.40896	0	0	0.09718	0	0.011391	0.056974	0.291317	0.239066
FGSG_00028	835	1055	1002	1299	1935	1613	5813	4984	5161	366.618	409.444	355.492	83.4012	93.0435	90.1917	309.773	299.737	307.299
FGSG_00029	0	0	0	10	0	0	0	0	0	0	0	0	0.933752	0	0	0	0	0
FGSG_00030	0	0	0	12	8	21	4	0	0	0	0	0	0.937942	0.465248	1.48214	0.262704	0	0
FGSG_00031	0	0	0	12	35	37	0	6	17	0	0	0	0.152818	0.338011	0.418034	0	0.064974	0.200535
FGSG_00032	11	6	7	72	109	72	56	36	36	4.734	2.04846	2.25102	4.51297	5.18686	3.94956	2.90658	2.09114	2.09561
FGSG_00033	10	0	0	45	27	19	0	13	10	4.89243	0	0	3.48912	1.52116	1.27123	0	0.909593	0.691073
FGSG_00034	0	0	0	0	0	0	0	0	0	0	0	0	0	0	0	0	0	0
FGSG_00036	0	0	0	0	0	27	92	64	48	0	0	0	0	0	0.257476	0.837446	0.66247	0.48653
FGSG_00038	0	0	0	9	0	13	52	19	50	0	0	0	0.727139	0	0.950247	3.85594	1.53143	4.13385
FGSG_00039	26	33	20	273	388	363	381	302	269	9.11411	10.5492	5.70359	14.4904	15.3999	16.7794	16.7784	15.0068	13.207
FGSG_00040	0	0	0	50	74	75	4	0	0	0	0	0	1.19896	1.34279	1.58736	0.064203	0	0
FGSG_00043	0	4	0	7	5	0	65	60	60	0	1.03122	0	0.308361	0.159594	0	2.73879	2.87345	2.84951
FGSG_00044	0	0	0	0	1	0	19	40	1	0	0	0	0	0.033983	0	0.828177	2.02556	0.042064
FGSG_00045	140	126	129	183	265	263	654	519	518	59.6154	47.5593	44.4856	11.4521	12.3979	14.3136	33.964	30.3959	30.0266
FGSG_00046	91	114	180	35	18	43	261	225	222	7.62254	8.38111	12.1647	0.427532	0.162349	0.454982	2.65163	2.57868	2.52031
FGSG_00047	0	0	0	0	0	0	11	29	14	0	0	0	0	0	0	0.348665	1.02434	0.495691
FGSG_00048	0	0	0	0	0	0	29	62	40	0	0	0	0	0	0	1.11355	2.68031	1.69579
FGSG_00049	0	0	0	0	0	0	55	60	66	0	0	0	0	0	0	2.07841	2.59529	2.82198
FGSG_00050	4	5	45	578	503	690	1403	1290	1533	1.48994	1.46015	13.6995	32.108	20.9353	33.3939	64.6689	67.1015	78.9722
FGSG_00051	51	32	69	133	113	146	131	112	201	18.8888	10.2733	20.5706	7.18004	4.58678	6.8708	5.87684	5.69961	10.084
FGSG_00052	3	0	0	0	0	0	78	65	102	1.04862	0	0	0	0	0	3.43997	3.2103	4.99754
FGSG_00053	202	260	227	8854	9166	10176	3608	3407	3171	55.7019	63.261	50.5619	357.601	277.222	357.841	120.875	128.821	118.695
FGSG_00054	13	25	16	872	742	1249	1009	946	1122	5.00634	8.33774	5.029	49.8397	31.7789	62.1608	47.868	50.6548	59.4842
FGSG_00055	22	19	0	471	517	545	416	274	277	0.835796	0.650705	0	2.67519	2.19893	2.69483	1.95864	1.45505	1.4593
FGSG_00056	0	0	0	0	0	1	0	0	0	0	0	0	0	0	0.050177	0	0	0
FGSG_00058	7	8	0	201	250	175	13	22	15	1.44056	1.60704	0	7.04033	6.54702	5.34401	0.354561	0.694235	0.484721
FGSG_00059	801	706	935	5730	7192	6563	3051	2880	2718	518.791	404.473	489.228	543.286	510.641	541.796	239.912	255.616	238.855
FGSG_00060	0	0	0	6	14	27	0	0	0	0	0	0	0.712731	1.29699	3.01002	0	0	0
FGSG_00061	0	0	2	2	5	0	0	2	0	0	0	1.25388	0.25142	0.427147	0	0	0.224844	0
FGSG_00062	6	0	10	68	68	83	18	24	10	3.95001	0	5.72258	6.99948	5.25626	7.42395	1.47087	2.25524	0.910389
FGSG_00063	0	0	0	0	0	0	0	0	0	0	0	0	0	0	0	0	0	0
FGSG_00064	2	19	7	31	60	68	113	64	111	0.45393	5.01136	1.46005	1.31132	1.9553	2.58177	4.08219	2.60146	4.46762
FGSG_00065	0	0	0	13	10	8	0	0	0	0	0	0	0.617757	0.347329	0.332617	0	0	0
FGSG_00066	13	30	72	0	0	21	43	39	41	4.47576	8.89938	19.9173	0	0	0.91222	1.7768	1.83768	1.88965
FGSG_00067	21	28	27	15	10	15	94	91	72	4.79404	5.6055	5.03729	0.479172	0.23379	0.433831	2.64172	2.89472	2.24107
FGSG_00068	77	84	54	13	18	21	585	576	593	12.7683	12.253	7.26401	0.312282	0.325795	0.44091	11.8496	13.1546	13.4137
FGSG_00069	51	25	23	390	303	437	570	460	661	9.92885	4.312	3.65763	11.2425	6.54101	10.9859	13.6338	12.4349	17.6882
FGSG_00070	14	6	12	113	32	75	184	132	168	2.91941	1.07029	2.08049	3.65396	0.77334	2.11395	4.94419	3.99815	5.03469
FGSG_00071	738	966	1014	2956	3804	3310	1857	1784	1887	145.156	167.782	160.985	85.0296	81.9519	82.8983	44.306	48.0345	50.298
FGSG_00072	14	12	0	94	161	119	9	6	0	5.91026	4.43491	0	5.96617	7.64387	6.57252	0.449167	0.32684	0
FGSG_00073	0	0	0	6	18	17	0	0	0	0	0	0	0.303755	0.696608	0.734227	0	0	0
FGSG_00074	0	0	0	157	194	213	3	0	0	0	0	0	6.26299	5.79041	7.40325	0.081014	0	0
FGSG_00075	4	0	3	2134	2198	2094	3	0	0	0.786701	0	0.395662	67.4336	52.0015	57.6155	0.073063	0	0
FGSG_00076	0	0	0	144	128	140	38	74	23	0	0	0	5.34326	3.54639	4.524	1.1512	2.55111	0.773665
FGSG_00077	0	0	0	203	279	274	0	0	0	0	0	0	11.0631	11.4011	13.0329	0	0	0
FGSG_00078	0	0	0	585	840	620	12	0	0	0	0	0	31.6018	33.98	29.1457	0.502845	0	0
FGSG_00079	0	0	0	53	61	16	0	3	3	0	0	0	2.25217	1.94189	0.577282	0	0.098904	0.082047
FGSG_00080	1	22	9	1007	1336	1245	78	65	60	0.291372	6.59989	2.53167	51.8686	51.5653	55.844	3.3123	3.12244	2.82275
FGSG_00081	44	62	53	1140	1137	1130	192	223	167	7.54812	9.40847	7.39082	28.8255	21.5319	24.8811	4.00987	5.27848	3.89551
FGSG_00082	12	0	32	484	497	650	53	38	18	2.50502	0	5.77919	16.0348	12.3164	18.7303	1.45272	1.1654	0.531271
FGSG_00083	0	0	0	8	0	23	0	0	0	0	0	0	0.249868	0	0.65154	0	0	0
FGSG_00084	0	0	0	0	0	0	0	0	0	0	0	0	0	0	0	0	0	0
FGSG_00085	0	0	0	0	0	0	0	0	0	0	0	0	0	0	0	0	0	0
FGSG_00087	0	0	0	12	27	23	0	0	0	0	0	0	0.399656	0.673921	0.666134	0	0	0
FGSG_00089	0	0	0	37	26	24	0	0	0	0	0	0	2.48094	1.27388	1.41494	0	0	0
FGSG_00090	0	0	0	350	428	424	8	0	0	0	0	0	19.2928	17.6959	20.3871	0.32136	0	0
FGSG_00091	0	2	0	353	585	476	0	0	0	0	0.360988	0	11.0377	13.7182	12.9622	0	0	0
FGSG_00092	0	0	0	1268	2058	1561	14	0	0	0	0	0	50.7352	61.6831	54.3915	0.454208	0	0
FGSG_00093	0	0	0	0	0	0	15	8	3	0	0	0	0	0	0	0.771387	0.460696	0.169634
FGSG_00094	0	0	0	0	7	0	0	0	0	0	0	0	0	0.46416	0	0	0	0
FGSG_00095	19	42	28	146	190	276	166	205	152	4.92206	9.92506	5.94845	5.75615	5.60249	9.49908	5.42075	7.58701	5.55589
FGSG_00096	1060	1308	1301	14	16	57	130	99	80	127.954	139.516	126.873	0.231936	0.20455	0.864416	1.89904	1.63617	1.3057
FGSG_00097	105	113	142	2360	4489	2922	3215	2813	2844	21.7483	20.6281	23.7554	71.7465	102.224	77.3775	81.1086	80.0744	80.1654
FGSG_00099	32	46	75	3	0	13	16	0	0	13.9346	17.7202	26.5395	0.155037	0	0.675733	0.812883	0	0
FGSG_00100	9	35	20	0	0	10	16	4	0	1.96947	7.38213	3.84711	0	0	0.295709	0.445929	0.100565	0
FGSG_00101	0	0	0	0	0	0	0	0	0	0	0	0	0	0	0	0	0	0
FGSG_00102	0	0	10	8	0	3	66	55	44	0	0	1.61543	0.237273	0	0.078509	1.7586	1.65312	1.30407
FGSG_00103	0	0	0	0	1	3	0	12	0	0	0	0	0	0.002584	0.062807	0	0.275291	0
FGSG_00104	0	0	0	0	0	0	0	0	0	0	0	0	0	0	0	0	0	0
FGSG_00105	192	303	355	14938	17576	18147	4505	4247	4030	76.1088	106.42	113.762	868.364	765.13	918.562	217.228	231.146	217.115
FGSG_00107	25	18	44	231	128	227	381	335	279	5.40826	3.41052	7.69954	7.38684	3.06765	6.31628	10.1154	10.0331	8.27675
FGSG_00108	0	0	0	0	0	0	3	0	0	0	0	0	0	0	0	0.086148	0	0
FGSG_00109	0	0	0	77	69	96	5	7	0	0	0	0	3.92894	2.64018	4.27802	0.173311	0.333283	0
FGSG_00110	31	14	11	1271	1249	1581	346	329	290	12.5125	4.92357	3.51124	76.1167	56.0168	82.4112	17.1502	18.4318	16.0538
FGSG_00111	0	0	0	0	0	0	0	0	0	0	0	0	0	0	0	0	0	0
FGSG_00112	0	0	0	8	10	3	0	0	0	0	0	0	0.968072	0.962742	0.306524	0	0	0
FGSG_00114	0	0	0	0	0	0	146	155	118	0	0	0	0	0	0	21.3726	25.5837	19.3373
FGSG_00115	0	0	0	14	7	0	0	8	7	0	0	0	0.68879	0.258674	0	0	0.373138	0.292403
FGSG_00116	30	5	34	213	256	224	249	251	223	6.65325	0.929291	6.00987	6.97883	6.28458	6.3827	6.78469	7.71323	6.77654
FGSG_00117	0	5	17	111	152	79	189	199	201	0	1.82669	6.91408	8.29529	8.47407	5.10114	11.7289	13.871	13.9152
FGSG_00118	146	186	212	128	93	102	42	28	9	36.1158	40.8379	42.3947	4.63131	2.52792	3.20337	1.26068	0.919794	0.281564
FGSG_00119	0	0	0	19	41	39	0	0	0	0	0	0	0.770521	1.24789	1.38855	0	0	0
FGSG_00120	0	0	0	16	0	0	0	0	0	0	0	0	0.759794	0	0	0	0	0
FGSG_00121	0	0	0	426	412	513	0	0	0	0	0	0	12.9264	9.36015	13.5584	0	0	0
FGSG_00122	0	0	7	350	482	361	0	0	0	0	0	2.0252	19.8003	20.3946	17.7462	0	0	0
FGSG_00123	0	19	0	225	369	240	0	0	0	0	12.7416	0	25.1836	30.962	23.4177	0	0	0
FGSG_00124	14	9	13	775	543	818	71	53	65	5.29952	2.82188	3.85994	42.8973	22.5003	39.4394	3.21874	2.70301	3.29469
FGSG_00125	32	0	12	277	368	481	208	202	261	11.3946	0	3.52259	14.836	14.7613	22.4174	9.20616	10.107	12.95
FGSG_00126	67	55	79	59	63	58	29	28	75	9.7921	7.07629	9.32067	1.25702	1.00589	1.08404	0.50256	0.558034	1.48528
FGSG_00127	4	0	0	0	0	4	137	86	48	0.540302	0	0	0	0	0.076413	2.64872	1.88468	1.02364
FGSG_00128	0	0	0	0	0	0	0	6	0	0	0	0	0	0	0	0	0.288245	0
FGSG_00129	0	0	0	0	60	28	3	0	0	0	0	0	0	4.60721	2.51116	0.208731	0	0
FGSG_00130	0	0	0	0	0	0	35	9	30	0	0	0	0	0	0	0.833328	0.24288	0.803528
FGSG_00131	0	0	0	3	7	2	0	0	0	0	0	0	0.231991	0.413648	0.136594	0	0	0
FGSG_00132	0	0	0	8	11	12	0	7	0	0	0	0	0.536714	0.53044	0.712933	0	0.403352	0
FGSG_00134	22	13	30	0	0	0	64	24	51	18.5327	10.0534	21.1748	0	0	0	6.80719	2.81475	6.04234
FGSG_00135	0	0	0	0	0	0	0	0	0	0	0	0	0	0	0	0	0	0
FGSG_00136	10049	10568	11883	82278	112094	92659	73924	64652	66055	2162.76	2010.21	2065.56	2589.64	2642.1	2539.44	1930.15	1905.1	1927.2
FGSG_00137	16	4	28	80	171	120	49	77	43	6.49365	1.40482	9.14857	4.75834	7.61277	6.1956	2.38892	4.27213	2.35764
FGSG_00138	20	78	55	814	932	906	1316	1401	1247	6.85527	24.3734	15.7793	42.3236	36.2758	40.9815	56.7216	68.1894	60.0943
FGSG_00139	47	24	15	394	422	374	121	133	110	11.2714	4.97666	2.8398	13.8734	11.1268	11.4663	3.53358	4.37734	3.56948
FGSG_00140	249	336	337	4857	8124	4949	1942	1668	1813	25.4097	30.3486	27.7865	72.7003	91.0809	64.5035	24.1177	23.3758	25.1526
FGSG_00141	0	0	0	0	0	0	0	0	0	0	0	0	0	0	0	0	0	0
FGSG_00142	6	27	4	6	0	30	0	20	29	1.07775	4.50866	0.522273	0.15573	0	0.725711	0	0.514682	0.737089
FGSG_00143	70	28	46	31	25	0	102	91	123	7.93495	2.74265	4.19921	0.502675	0.305558	0	1.39574	1.41267	1.87902
FGSG_00144	0	14	0	4	0	0	24	0	0	0	2.15765	0	0.086091	0	0	0.498507	0	0
FGSG_00145	0	0	0	0	0	9	20	14	0	0	0	0	0	0	0.326633	0.73093	0.561232	0
FGSG_00147	0	21	0	16	33	48	88	84	141	0	3.10265	0	0.372762	0.601157	1.01275	1.7786	1.90688	3.19562
FGSG_00148	0	0	13	0	7	8	18	15	36	0	0	2.43357	0	0.171284	0.233467	0.509023	0.495745	1.17679
FGSG_00150	2590	2824	3565	21695	25822	25406	4198	3883	4322	801.512	772.613	891.293	982.098	875.398	1001.46	157.639	164.535	181.349
FGSG_00151	0	0	5	48	30	16	5	13	4	0	0	1.89823	3.37904	1.59195	0.979659	0.28354	0.803547	0.234986
FGSG_00152	606	718	753	1959	2711	2397	1919	1837	1449	125.757	131.672	126.238	59.4667	61.6201	63.3447	48.3162	52.2091	40.7593
FGSG_00153	43	37	50	43	64	49	380	309	258	8.00344	6.10047	7.41566	1.17367	1.30585	1.15074	8.60701	7.90346	6.5284
FGSG_00154	0	0	0	0	0	0	8	0	0	0	0	0	0	0	0	1.13786	0	0
FGSG_00156	0	0	0	0	0	0	0	0	0	0	0	0	0	0	0	0	0	0
FGSG_00157	0	0	0	0	0	0	0	0	0	0	0	0	0	0	0	0	0	0
FGSG_00158	0	0	0	0	0	0	0	0	0	0	0	0	0	0	0	0	0	0
FGSG_00160	0	0	0	0	0	0	0	3	0	0	0	0	0	0	0	0	0.183969	0
FGSG_00161	0	0	0	0	0	0	0	0	0	0	0	0	0	0	0	0	0	0
FGSG_00162	0	0	0	8	11	0	12	0	0	0	0	0	0.32192	0.335248	0	0.397331	0	0
FGSG_00163	0	0	0	0	0	0	0	0	0	0	0	0	0	0	0	0	0	0
FGSG_00164	0	0	0	0	0	0	0	0	0	0	0	0	0	0	0	0	0	0
FGSG_00165	41	57	44	34	30	36	64	118	74	13.1888	16.2952	11.3311	1.57247	1.03519	1.48567	2.49692	5.22353	3.26072
FGSG_00166	136	171	121	771	386	697	527	617	546	17.4075	19.4305	12.5307	14.4779	5.42726	11.395	8.21001	10.8537	9.50034
FGSG_00168	85	115	118	739	978	919	833	780	898	62.8115	74.6672	70.547	79.9912	79.3138	86.6756	74.823	79.0152	90.1566
FGSG_00169	81	110	165	2617	3184	2911	1376	1044	1337	22.972	27.7129	38.1944	109.763	100.01	106.313	47.8681	40.9675	51.9828
FGSG_00170	174	175	162	2267	1852	2436	1591	1481	1547	63.5429	56.5883	47.8901	121.632	74.4243	113.811	70.8301	74.3873	76.9428
FGSG_00171	426	398	533	5476	10155	6396	42	60	63	207.026	170.945	209.576	389.864	541.47	396.563	2.47231	3.99729	4.10741
FGSG_00172	1202	1312	1715	11195	21024	12953	8578	7929	8425	538.757	519.748	621.141	734.218	1032.63	739.744	466.716	486.875	512.182
FGSG_00173	290	387	431	914	1250	1391	749	647	528	94.9661	111.906	114.054	43.7882	44.8422	58.0309	29.7698	29.0015	23.4194
FGSG_00174	23	47	41	661	876	564	47	49	64	13.8209	25.9331	20.5324	60.7193	60.216	45.0987	3.55751	4.1319	5.41501
FGSG_00175	348	370	340	265	310	366	2469	2560	2537	97.0276	91.2292	76.7076	10.8127	9.47619	13.0014	83.6766	97.8798	96.0734
FGSG_00176	223	380	317	1520	1810	1694	2464	2027	2058	43.2887	65.2788	49.7138	43.1879	38.5146	41.9322	58.0903	53.9421	54.2095
FGSG_00177	783	808	844	3176	5345	3869	4086	3750	3951	268.303	244.539	233.558	159.179	200.639	168.886	169.929	175.98	183.612
FGSG_00179	82	73	107	454	958	564	861	903	910	28.3418	22.2321	29.8443	22.9689	36.3147	24.8499	36.1693	42.8155	42.693
FGSG_00180	72	63	46	820	1250	773	662	651	771	23.6765	18.5469	12.1135	39.9052	45.5794	32.782	26.7116	29.6626	34.8108
FGSG_00181	0	0	0	0	0	0	0	0	0	0	0	0	0	0	0	0	0	0
FGSG_00182	106	126	152	538	627	530	1144	959	958	26.106	27.3969	30.1874	19.3793	16.8981	16.6272	34.2006	32.3355	31.9763
FGSG_00183	328	423	402	1226	907	1535	1910	1833	1664	82.9713	94.444	82.092	45.3763	25.1229	49.4634	58.6241	63.5137	57.0936
FGSG_00184	90	94	91	249	333	254	192	240	255	34.6113	31.9416	28.2816	13.9662	13.9986	12.408	8.95967	12.606	13.292
FGSG_00185	310	371	342	1134	1209	1463	1428	1289	1345	94.3657	99.6426	84.0823	50.4758	40.3325	56.7356	52.7402	53.7206	55.5139
FGSG_00186	243	223	240	1432	2218	1389	2251	2036	2087	54.5074	44.2372	43.4407	46.9912	54.5336	39.7024	61.2973	62.5674	63.5018
FGSG_00188	83	84	93	414	408	438	572	382	544	30.2344	27.2254	27.5305	22.2972	16.4638	20.507	25.5588	19.2269	27.1659
FGSG_00189	244	375	349	842	1409	861	1897	1622	1470	64.2954	87.4743	74.4526	32.5195	40.7573	28.9436	60.771	58.6527	52.6094
FGSG_00190	127	211	192	894	1140	1024	1453	1105	1322	69.1036	102.138	84.7949	71.6108	68.3894	71.4125	96.494	82.8231	98.098
FGSG_00192	4916	6175	6183	17753	26862	21358	25058	21399	21535	902.567	1002.08	916.907	476.671	540.127	499.35	558.143	537.917	536.003
FGSG_00193	0	3	0	51	109	92	19	22	21	0	0.351459	0	1.10782	1.77282	1.74987	0.342293	0.438832	0.424744
FGSG_00194	473	551	614	1092	2368	1398	2087	1999	1747	107.773	110.936	112.957	36.3826	59.0965	40.5483	57.6922	62.3454	53.9461
FGSG_00195	33	19	30	159	179	141	80	48	58	8.71606	4.50695	6.49046	6.26988	5.29777	4.85019	2.60697	1.75876	2.09633
FGSG_00196	112	117	91	280	480	325	4481	3997	3858	26.7289	24.695	17.5257	9.8307	12.6314	9.9434	130.77	131.635	125.8
FGSG_00197	0	0	4	62	35	55	7	25	11	0	0	0.749451	2.4452	1.03049	1.87529	0.229974	0.918077	0.397997
FGSG_00198	17	16	38	114	60	118	288	274	212	3.38198	2.84056	6.20146	3.42734	1.34907	3.10286	7.20448	7.72811	5.91652
FGSG_00199	35	43	42	1811	2382	1932	2629	2196	2267	20.1267	21.6029	19.3791	153.613	151.33	142.687	185.016	174.406	178.208
FGSG_00200	1063	1187	1266	1604	1943	1873	3969	3340	3235	217.329	214.481	209.057	47.931	43.4966	48.7395	98.4456	93.473	89.6462
FGSG_00201	351	431	392	1479	1998	1739	2339	2216	2150	106.378	115.69	96.1954	65.7124	66.4623	67.2606	86.216	92.1808	88.5545
FGSG_00203	0	0	0	0	0	0	0	0	0	0	0	0	0	0	0	0	0	0
FGSG_00205	0	0	0	0	14	0	0	4	0	0	0	0	0	0.121693	0	0	0.040621	0
FGSG_00206	0	0	0	45	18	49	113	144	66	0	0	0	6.02935	1.75419	5.77329	12.6801	18.1339	8.17859
FGSG_00207	8	15	7	137	195	165	355	322	277	5.5739	9.23899	4.11732	14.8735	15.8381	15.5501	32.0173	32.7407	27.8891
FGSG_00208	0	4	0	168	258	155	180	163	159	0	0.514917	0	4.0866	4.71217	3.27863	3.63906	3.71513	3.58347
FGSG_00209	19	15	21	929	1435	1207	637	596	789	4.55149	3.12423	4.08921	33.376	38.6449	37.7937	18.9973	20.0648	26.2759
FGSG_00210	12	5	10	947	696	868	71	47	67	10.9	3.83178	6.9241	127.072	69.9755	101.521	7.86393	5.87198	8.25774
FGSG_00211	0	0	0	0	0	10	0	0	0	0	0	0	0	0	0.51607	0	0	0
FGSG_00212	7	6	0	40	61	37	100	98	76	2.27798	1.57493	0	2.00075	2.26331	1.59009	4.15464	4.60331	3.54054
FGSG_00213	0	0	0	0	0	11	7	5	6	0	0	0	0	0	0.54361	0.297664	0.242103	0.304958
FGSG_00214	3	7	0	63	62	41	126	107	64	1.01721	2.55793	0	4.12522	3.04882	2.33454	6.93382	6.62003	3.92079
FGSG_00215	0	0	0	9	4	3	0	3	6	0	0	0	2.03113	0.615904	0.542174	0	0.651524	1.33338
FGSG_00216	0	0	0	0	0	0	0	0	0	0	0	0	0	0	0	0	0	0
FGSG_00217	53	37	61	535	591	767	569	397	472	9.35572	5.67146	8.63923	13.8269	11.4354	17.2439	12.1857	9.59725	11.307
FGSG_00218	0	0	0	18	20	7	38	40	33	0	0	0	0.752523	0.633935	0.225694	1.33358	1.59198	1.26734
FGSG_00219	0	0	0	0	4	5	34	0	22	0	0	0	0	0.087798	0.152919	1.0186	0	0.709311
FGSG_00220	107	158	106	5	12	3	15	0	0	17.9486	23.5354	14.4165	0.104937	0.213583	0.062443	0.303997	0	0
FGSG_00221	9	0	5	162	102	141	3	3	4	8.3141	0	3.37942	24.0562	11.2994	18.2396	0.336198	0.409184	0.430922
FGSG_00222	11	0	0	31	28	43	84	79	58	3.27921	0	0	1.39036	0.956572	1.68086	3.1718	3.37029	2.44966
FGSG_00224	222	234	214	11882	10994	13685	4284	3668	3629	37.2183	34.6929	28.906	291.794	202.178	292.617	87.2653	84.313	82.5909
FGSG_00225	0	7	10	58	19	42	72	43	23	0	6.71669	8.26121	9.50941	2.2519	6.01397	9.83692	6.6482	3.49197
FGSG_00226	31	4	16	123	92	141	263	286	275	7.41901	0.664293	3.07975	4.3705	2.43778	4.3559	7.73614	9.49195	9.04112
FGSG_00227	8	6	18	27	47	67	96	123	93	1.18205	0.748967	2.25336	0.625341	0.826193	1.38065	1.89631	2.74254	2.05271
FGSG_00229	52	36	49	216	179	231	780	527	568	11.9748	7.21776	9.02497	7.32147	4.52048	6.8136	21.9255	16.7035	17.8328
FGSG_00230	7	3	0	550	402	533	506	423	444	5.9108	2.31063	0	76.1405	41.6697	64.2758	58.0486	54.8503	56.962
FGSG_00231	0	0	0	46	55	34	9	10	7	0	0	0	2.26847	2.01807	1.44039	0.35477	0.460692	0.312095
FGSG_00232	0	5	0	9	0	0	11	13	21	0	1.92888	0	0.652096	0	0	0.614494	0.887168	1.3733
FGSG_00233	0	0	0	29	0	0	0	0	0	0	0	0	3.84933	0	0	0	0	0
FGSG_00234	0	24	0	825	597	887	873	774	903	0	7.19299	0	41.7662	22.6279	39.1243	36.687	36.7024	42.3881
FGSG_00235	19	17	33	318	298	344	519	355	390	6.10049	4.90644	8.52744	15.1659	10.6387	14.292	20.5641	15.8434	17.2492
FGSG_00236	27	5	3	106	79	83	7	0	10	9.16401	1.25174	0.752557	5.40472	3.01735	3.68636	0.288804	0	0.473654
FGSG_00237	0	0	12	8224	12605	9378	44	17	24	0	0	2.39972	306.978	352.348	304.812	1.334	0.560084	0.7963
FGSG_00239	1	3	15	148	168	140	36	40	45	0.928065	2.02413	13.2987	24.1532	20.5466	19.9753	4.88836	6.12759	6.70012
FGSG_00240	26	18	22	48	23	53	86	94	57	25.149	15.5094	17.1424	6.74339	2.41718	6.48601	10.1458	12.4677	7.43853
FGSG_00242	0	0	0	0	0	0	0	0	0	0	0	0	0	0	0	0	0	0
FGSG_00243	824	1266	1291	10019	16995	12184	7042	6670	6317	168.339	228.618	213.093	299.559	380.522	317.201	174.665	186.708	175.06
FGSG_00245	9	0	0	0	0	0	0	0	0	5.98421	0	0	0	0	0	0	0	0
FGSG_00246	13	15	8	49	66	60	43	50	78	4.97005	5.13596	2.46139	2.93436	2.93972	3.10934	2.11752	2.7958	4.27701
FGSG_00247	0	4	8	68	17	40	33	47	46	0	0.773717	1.2774	2.16311	0.398183	1.09763	0.868005	1.37912	1.34691
FGSG_00248	669	758	632	3061	4104	3585	6332	5545	5630	73.0178	73.0992	55.7081	48.8842	49.0875	49.8586	83.8971	82.9114	83.3588
FGSG_00249	49	131	72	1360	1797	1767	7789	7102	7143	18.4489	43.812	22.0612	75.7886	75.0226	85.7627	360.238	370.729	369.14
FGSG_00251	0	0	16	0	0	2	0	0	0	0	0	1.56462	0	0	0.032354	0	0	0
FGSG_00252	3	10	0	0	0	0	18	16	7	0.971875	2.96654	0	0	0	0	0.758006	0.741232	0.294977
FGSG_00253	0	0	0	0	0	0	0	0	0	0	0	0	0	0	0	0	0	0
FGSG_00254	0	0	0	0	0	0	0	0	0	0	0	0	0	0	0	0	0	0
FGSG_00255	0	0	0	0	0	0	0	0	0	0	0	0	0	0	0	0	0	0
FGSG_00256	0	11	0	49	32	28	46	16	36	0	4.2864	0	3.32695	1.61033	1.63262	2.56828	0.957405	2.20739
FGSG_00257	34	78	85	921	974	950	439	385	384	10.1341	20.5861	20.4882	40.6007	32.166	36.4558	16.0454	15.8577	15.6944
FGSG_00258	0	6	0	9	10	15	7	0	0	0	4.65512	0	1.16298	0.979438	1.82445	0.738595	0	0
FGSG_00259	245	195	241	378	281	308	966	812	898	48.9304	34.4089	38.8393	11.0236	6.13228	7.8095	23.3884	22.2017	24.2918
FGSG_00260	2201	2530	2810	83787	159451	100090	55408	47185	49848	1295.36	1315.83	1335.5	7211.65	10277.7	7501.36	3956.18	3802.2	3977.08
FGSG_00261	783	961	928	3401	3661	3769	4897	4186	4264	93.397	101.265	89.4113	59.3474	47.8402	57.2584	70.8938	68.3782	68.9756
FGSG_00262	10	0	16	19	48	31	73	56	43	3.32698	0	4.31444	0.960714	1.82019	1.36698	3.07588	2.65597	2.01485
FGSG_00263	301	219	275	1253	1967	1754	1761	1616	1619	41.301	26.5083	30.483	25.1549	29.5767	30.6792	29.338	30.3814	30.1366
FGSG_00264	105	123	185	1650	1704	1799	1168	1026	1088	64.5832	66.6604	91.5572	148.465	114.796	140.943	87.1449	86.3966	90.7557
FGSG_00265	20	33	29	188	212	342	339	323	301	6.34183	9.1922	7.35143	8.84084	7.46634	14.0314	13.244	14.2482	13.1288
FGSG_00266	8	10	6	154	110	107	211	153	203	1.28596	1.60631	0.85661	4.13144	2.20068	2.48146	4.6925	3.83372	5.04961
FGSG_00267	0	0	4	19	10	10	455	351	313	0	0	0.712447	0.697183	0.266877	0.322109	14.1848	12.3678	10.8902
FGSG_00268	11	17	21	101	115	108	1040	967	885	3.06246	4.34959	5.02064	4.39769	3.72309	4.07406	37.5684	39.4203	35.735
FGSG_00269	50	62	38	237	262	275	521	573	578	9.15982	9.88571	5.60031	6.34697	5.24916	6.40922	11.5808	14.3509	14.3347
FGSG_00270	178	321	285	3949	3766	4350	2672	2220	2359	24.7939	39.471	32.0704	80.4624	57.4674	77.1918	45.1687	42.3572	44.5583
FGSG_00271	2312	2382	2716	10896	16477	12459	21973	18691	19810	336.919	306.803	319.777	232.282	263.065	231.275	388.604	373.06	391.485
FGSG_00272	7	0	0	59	31	48	26	45	55	2.55418	0	0	3.24304	1.2737	2.27922	1.15948	2.33612	2.82895
FGSG_00273	0	0	8	0	3	0	5	0	0	0	0	2.48744	0	0.100224	0	0.242651	0	0
FGSG_00274	3	0	0	31	45	54	94	35	72	1.94678	0	0	3.85914	4.13055	5.82475	9.68147	3.98396	8.22099
FGSG_00275	18	23	20	322	491	374	207	181	200	11.7359	13.1372	10.2549	30.7818	35.2178	31.1494	16.4292	16.1643	17.7317
FGSG_00276	708	724	762	2304	3460	2625	2808	3034	2849	233.089	210.647	202.683	110.999	124.829	110.1	112.221	136.831	127.243
FGSG_00277	485	381	408	1266	2594	1371	2642	2348	2441	419.435	291.363	284.957	160.326	245.932	151.109	277.535	278.398	286.507
FGSG_00278	33	67	47	259	317	228	404	350	441	7.79678	14.1858	9.12497	9.19817	8.4394	7.04205	11.903	11.6323	14.5259
FGSG_00279	357	319	335	2386	4052	2891	3001	2583	2769	134.603	106.354	102.035	131.739	167.597	139.034	137.473	133.548	141.73
FGSG_00280	102	83	113	480	705	824	563	489	518	31.0458	22.3569	27.8568	21.4269	23.5545	32.0222	20.8495	20.4249	21.4187
FGSG_00281	114	143	202	378	396	341	784	795	665	32.8561	36.2371	46.9052	15.9177	12.497	12.5036	27.4412	31.3984	26.0082
FGSG_00282	14	15	3	20	40	31	78	55	38	8.88705	8.5728	1.59822	1.85898	2.86265	2.58384	6.23711	4.91645	3.34344
FGSG_00283	98	127	111	518	786	606	738	802	650	13.2539	15.2605	12.1951	10.3231	11.7387	10.5223	12.204	14.9743	12.024
FGSG_00284	554	502	509	1871	2388	1809	2940	2686	2745	38.2996	30.7067	28.4308	18.9491	18.1118	15.952	24.6934	25.4608	25.7644
FGSG_00285	780	931	914	697	704	745	2375	2027	2036	207.661	219.061	196.375	27.1257	20.5039	25.2272	76.69	73.8845	73.4668
FGSG_00286	357	549	572	4562	6915	5423	4873	4094	3990	89.6594	121.695	115.973	167.581	190.206	173.439	148.472	140.778	135.863
FGSG_00287	55	63	20	155	232	105	165	148	81	10.9909	11.2674	3.20945	4.60563	5.15855	2.70475	4.05853	4.11133	2.23299
FGSG_00288	123	197	155	2553	5020	3332	1551	1530	1411	53.2325	75.6596	54.4443	162.784	239.742	185.022	82.0206	91.3349	83.389
FGSG_00289	49	89	56	512	859	586	815	724	671	10.1088	16.2652	9.42072	15.6039	19.6299	15.5612	20.6086	20.6794	18.9712
FGSG_00291	133	124	168	744	1298	881	1043	740	817	67.1003	55.3824	68.6551	55.1863	72.0869	56.8988	64.133	51.384	56.1275
FGSG_00292	355	392	466	6079	9564	7368	3760	3382	3243	55.7632	54.4818	59.2171	139.958	164.92	147.723	71.8225	72.8892	69.2077
FGSG_00293	135	192	207	1267	1787	1423	799	784	758	15.3435	19.3826	19.0502	21.2025	22.4048	20.7407	11.0869	12.2739	11.7585
FGSG_00294	50	43	60	1030	1200	1037	356	324	414	9.89325	7.50237	9.52723	29.9279	26.1179	26.2361	8.5712	8.79011	11.1508
FGSG_00295	260	300	282	914	881	1083	2996	2858	2845	201.322	205.646	176.795	103.799	74.9089	107.108	282.448	304.093	299.713
FGSG_00296	279	335	466	2384	4150	3000	2017	1929	1803	57.9765	61.5734	78.3883	72.629	94.6626	79.5725	50.9664	55.0068	50.9122
FGSG_00297	179	209	262	1241	1689	1309	1984	1808	1651	30.0244	30.9732	35.5745	30.5366	31.1393	28.0565	40.5223	41.6613	37.6696
FGSG_00298	633	749	906	3404	4415	3870	4715	4635	4421	144.612	151.318	167.241	113.857	110.585	112.731	130.83	145.145	137.099
FGSG_00299	1069	1132	1262	5823	6583	7224	14420	12198	12641	121.989	114.161	116.361	97.2042	82.3003	105.011	199.703	190.652	195.629
FGSG_00300	1209	1536	1716	7044	12415	8256	9752	8672	8563	385.069	432.142	441.321	328.087	433.024	334.806	376.772	378.126	369.696
FGSG_00301	90	79	95	389	718	421	636	491	500	27.2948	20.9876	23.2207	17.28	23.8957	16.2749	23.4605	20.4378	20.6041
FGSG_00302	88	66	77	329	615	329	365	487	359	19.4055	12.8305	13.7443	10.6514	14.9109	9.28217	9.80039	14.7551	10.7813
FGSG_00303	84	79	96	641	409	832	522	424	519	94.2178	78.7709	87.2126	106.13	50.6586	119.973	71.6737	65.7063	79.6517
FGSG_00304	149	147	191	1451	2190	1855	456	581	490	66.6517	57.9639	68.8449	94.932	107.279	105.648	24.7315	35.5461	29.6766
FGSG_00305	288	338	299	2124	2662	2182	1192	961	995	89.8543	93.184	75.3268	97.1077	91.172	86.8892	45.2045	41.1493	42.1825
FGSG_00306	603	719	693	1914	2552	2368	3598	3230	3369	147.244	155.183	136.681	68.4096	68.3069	73.6864	106.672	108.075	111.612
FGSG_00307	147	204	284	1080	1563	1112	1063	1063	1016	12.4388	15.323	19.4892	13.4231	14.551	12.0372	10.9578	12.3674	11.705
FGSG_00308	704	831	755	1977	2103	2169	3321	2662	2917	175.866	183.396	152.391	72.2419	57.5603	69.02	100.687	91.0779	98.8461
FGSG_00309	102	121	169	382	646	479	764	685	693	16.2793	16.9816	21.7144	8.92337	11.3094	9.7378	14.8103	14.9994	15.0209
FGSG_00310	416	429	498	2528	2024	2683	2696	2652	2546	312.317	284.523	302.261	277.726	166.569	256.711	245.764	272.797	259.36
FGSG_00311	0	0	0	39	22	48	46	48	70	0	0	0	4.94405	2.06676	5.37006	4.81193	5.70489	8.29095
FGSG_00312	4	24	16	24	77	84	811	768	657	1.27435	8.32148	4.9463	1.35762	3.32688	4.17807	38.8264	41.5122	35.1387
FGSG_00313	29	22	19	329	491	397	628	585	565	7.66642	5.04207	4.02732	12.9285	14.4804	13.6114	20.498	21.5434	20.6064
FGSG_00314	3938	4568	4805	46483	70695	52607	22365	18730	19524	786.842	806.71	775.477	1358.51	1547.3	1338.76	542.223	512.485	528.938
FGSG_00315	16	16	29	20	0	17	234	153	181	6.58481	5.63057	9.84952	1.17464	0	0.895852	11.9589	8.79463	10.3502
FGSG_00316	418	428	387	2041	2299	2013	4309	3916	3800	82.7019	74.9314	61.9109	59.1489	49.89	50.7979	103.608	106.265	102.107
FGSG_00317	308	363	278	1024	1327	1392	1370	1159	1343	127.594	132.62	92.8852	61.9953	60.1694	73.4218	68.8204	65.6884	75.3875
FGSG_00318	148	192	317	2345	3339	2850	3738	3105	3469	42.1819	48.2086	72.9445	97.7196	104.228	103.418	129.243	121.166	134.018
FGSG_00319	84	49	60	671	547	706	247	221	182	31.0423	15.9598	17.8114	36.5376	22.3224	33.467	11.1611	11.2477	9.17104
FGSG_00320	139	196	248	754	648	929	926	745	801	42.985	53.3577	61.8602	34.0689	21.9423	36.5493	34.7299	31.5363	33.576
FGSG_00321	21	42	67	858	816	952	388	330	342	6.37898	11.6875	17.1393	39.8172	28.3815	38.4859	14.9507	14.3521	14.6874
FGSG_00322	0	0	0	23	9	8	11	17	4	0	0	0	1.07937	0.293803	0.31347	0.399592	0.746473	0.133367
FGSG_00323	45	25	69	628	675	735	577	598	473	15.0405	7.46239	18.6942	30.9697	24.947	31.578	23.6371	27.6473	21.6519
FGSG_00324	789	821	991	6121	9892	5961	7317	6394	6113	41.5008	38.1511	42.0958	47.0843	56.9792	39.922	46.6864	46.0467	43.5861
FGSG_00325	0	10	39	72	67	62	87	54	94	0	9.92148	34.9363	11.7741	8.25806	8.8074	11.9539	8.23889	14.3242
FGSG_00326	0	0	0	9	13	12	0	24	23	0	0	0	0.17228	0.193321	0.211531	0	0.447495	0.431235
FGSG_00327	170	215	182	1317	1500	1421	1234	1194	1187	19.5643	21.881	16.9018	22.2263	18.9642	20.8889	17.2735	18.8646	18.5771
FGSG_00328	70	83	140	572	545	822	844	610	680	33.4572	34.9237	54.1267	40.0252	28.5792	50.1442	49.0211	39.9839	44.1285
FGSG_00329	67	31	66	493	470	577	330	330	327	22.5645	9.08395	17.9486	24.5906	17.556	25.0711	13.6563	15.399	15.1246
FGSG_00330	200	213	230	1275	1813	1598	2128	1671	1991	25.295	23.7421	23.4016	23.5747	25.1004	25.7218	32.6426	28.9278	34.1213
FGSG_00331	18	32	42	57	25	42	40	104	95	7.11822	11.3031	13.4305	3.3408	1.08709	2.15251	1.95962	5.7238	5.16135
FGSG_00332	256	259	199	1812	1728	1749	1577	1281	1429	49.1625	43.8739	30.7447	50.8996	36.3468	42.7778	36.7395	33.676	37.2198
FGSG_00333	247	334	362	1641	2173	1842	1380	1247	1324	62.8274	75.1729	74.4599	61.2366	60.7401	59.8489	42.7296	43.5743	45.8071
FGSG_00334	42	44	74	104	159	89	288	258	194	8.83102	8.07831	12.5505	3.20654	3.66029	2.38073	7.36302	7.43133	5.51976
FGSG_00335	176	157	219	1078	1363	1057	1328	1202	1099	24.789	19.6264	24.9238	22.302	21.1113	19.0283	22.7899	23.2664	21.0683
FGSG_00336	6	16	26	50	68	86	74	63	110	3.68484	9.11558	13.6915	4.94083	5.02738	7.36468	6.07629	5.78181	10.0561
FGSG_00337	72	166	125	492	514	724	797	742	662	21.2936	43.4138	29.9636	21.3684	16.7035	27.3804	28.7035	30.1737	26.6555
FGSG_00338	3082	3205	3317	10151	15754	11839	18000	15686	15315	477.836	439.16	415.315	230.151	267.498	233.725	338.549	332.961	321.87
FGSG_00339	138	95	117	1771	2846	1910	1296	827	889	24.0605	14.6591	16.4143	45.2904	54.5215	42.55	27.4969	19.8039	21.0758
FGSG_00340	18	50	27	240	392	300	263	213	163	2.88572	7.32433	3.65266	5.88467	7.21695	6.41169	5.3487	4.88218	3.70873
FGSG_00342	117	165	152	1569	2867	1841	3875	3719	3818	67.0021	83.4257	70.4019	131.769	180.358	134.696	270.09	292.58	297.374
FGSG_00343	1687	1816	1790	3054	3317	3662	8150	7320	7615	207.85	197.725	178.112	55.0162	44.759	57.4556	121.812	123.482	127.186
FGSG_00344	38	14	28	23	22	91	61	76	90	19.5377	6.39296	11.5168	1.71246	1.2408	5.9706	3.81419	5.34127	6.3018
FGSG_00345	76	52	86	137	152	149	183	144	236	17.2973	10.5204	15.9041	4.59336	3.81749	4.36086	5.11354	4.54107	7.36257
FGSG_00346	162	215	322	1213	2024	1536	2014	2021	1845	39.4473	46.4163	63.3385	43.3154	54.129	47.7659	59.6778	67.5886	61.0785
FGSG_00347	0	0	0	3	4	13	25	36	5	0	0	0	0.106904	0.106591	0.510641	0.929901	1.51901	0.181771
FGSG_00348	0	0	0	5	13	6	0	0	0	0	0	0	0.083044	0.174525	0.085685	0	0	0
FGSG_00349	108	114	162	1106	1148	1297	1423	1171	1332	12.9995	12.2135	15.8135	19.6336	15.2701	20.0568	20.9653	19.4689	21.9346
FGSG_00350	171	259	272	2006	2977	2612	1874	1774	1853	47.0686	63.0903	60.4486	80.879	89.9049	91.6873	62.6903	66.9702	69.2397
FGSG_00351	71	64	148	338	503	308	1222	1020	913	13.1069	10.412	22.1185	9.19674	10.2488	7.28863	27.592	26.0049	23.0441
FGSG_00352	372	434	470	2142	3402	2266	2713	2241	2305	146.436	150.752	149.293	123.29	146.644	113.554	129.542	120.773	122.999
FGSG_00353	254	296	332	508	949	560	1153	976	914	129.578	133.288	136.668	37.9019	53.0892	36.3899	71.4386	68.2607	63.2935
FGSG_00354	0	0	0	21	8	20	39	25	51	0	0	0	2.18465	0.610045	1.79563	3.43084	2.49064	4.96902
FGSG_00355	383	298	393	1456	1580	1770	2169	1984	1922	61.5543	42.2872	50.9842	34.2778	27.8571	36.2891	42.364	43.723	41.9371
FGSG_00357	5	9	7	88	46	68	44	51	71	1.90192	3.68687	2.38608	6.09103	2.38624	4.09767	2.53258	3.27744	4.54187
FGSG_00358	63	127	108	768	1213	928	942	947	713	41.6525	74.1492	57.2647	74.3993	88.0001	78.261	75.6587	85.8547	63.9769
FGSG_00359	151	112	191	710	924	909	1389	1102	1060	22.0278	14.3413	22.4072	15.1382	14.7564	16.8806	24.5744	21.9965	20.95
FGSG_00360	78	112	71	416	549	530	835	724	702	11.9498	15.1898	8.77905	9.36766	9.24966	10.3856	15.5909	15.2547	14.6484
FGSG_00361	54	49	31	313	446	463	304	269	223	7.63151	6.15649	3.53654	6.55027	6.99262	8.44839	5.27806	5.26035	4.31424
FGSG_00362	101	117	88	532	1011	613	1094	792	910	14.6173	14.8991	10.2708	11.2508	16.0355	11.2936	19.2097	15.7031	17.8585
FGSG_00363	110	75	129	387	411	434	744	789	667	13.3242	8.00531	12.6765	6.91045	5.49577	6.75017	11.0194	13.1873	11.0354
FGSG_00364	78	56	156	319	533	521	682	611	626	21.5228	13.8139	35.07	12.9927	16.2902	18.5153	23.1005	23.3525	23.6771
FGSG_00365	81	53	170	1802	3214	2416	1298	1204	1066	25.6376	14.591	43.409	83.6302	111.684	97.643	49.9724	52.2828	45.8304
FGSG_00366	397	505	362	2213	2831	2387	2769	2648	2474	33.212	37.2979	24.4283	27.074	25.9416	25.4285	28.1017	30.3332	28.0578
FGSG_00367	326	375	510	1439	1808	1605	2529	2332	2314	105.553	107.168	133.26	68.1416	64.1175	66.1946	99.3634	103.381	101.586
FGSG_00368	189	211	169	703	936	725	953	917	735	32.0903	31.6497	23.047	17.4341	17.3964	15.6601	19.6321	21.3169	16.8977
FGSG_00369	451	705	687	1782	2547	2270	3159	2870	2687	91.4764	126.469	112.678	52.9086	56.631	58.6796	77.8177	79.7948	73.9525
FGSG_00370	15	88	56	247	690	329	458	270	336	6.12128	31.8986	18.2973	14.8057	31.0566	17.1709	22.8225	15.1713	18.6785
FGSG_00371	516	539	570	2666	3017	2756	2080	1783	2122	74.6721	69.0074	66.5822	56.4553	47.846	50.8239	36.5459	35.3529	41.6505
FGSG_00372	121	111	151	1718	2267	2031	1380	1186	1240	26.7958	21.7774	27.0201	55.7606	55.1263	57.4117	37.1624	36.0478	37.3123
FGSG_00373	1396	1630	1729	8159	13121	10024	8838	7486	7612	471.403	486.305	471.604	402.965	485.261	431.045	362.094	346.108	348.452
FGSG_00374	260	295	325	3053	4343	3276	1547	1150	1220	46.2138	46.2097	46.6563	79.3647	84.5369	74.1557	33.3431	27.9821	29.3839
FGSG_00375	71	71	61	92	131	145	204	162	177	15.9592	14.0447	11.0208	3.01316	3.23335	4.14473	5.5903	4.99242	5.40602
FGSG_00376	1309	1403	1622	5028	7216	5993	6473	5401	5951	177.253	167.932	177.386	99.5947	107.05	103.373	106.366	100.167	109.279
FGSG_00377	11	5	12	373	442	480	468	366	342	7.1416	2.70059	6.22712	36.2421	32.2273	40.7045	37.7414	33.3127	30.8584
FGSG_00378	152	216	124	774	1187	801	1385	1241	1135	24.2516	30.5302	15.9947	18.1354	20.8307	16.3438	26.9454	27.2483	24.6563
FGSG_00379	25	48	22	162	121	204	255	231	199	6.47363	11.1478	4.64021	6.30097	3.51942	6.91347	8.23641	8.42128	7.16721
FGSG_00380	129	200	201	1489	1702	1579	1063	884	999	24.9956	34.1904	31.3909	42.2866	36.2066	39.0572	25.055	23.4934	26.312
FGSG_00381	7	7	4	5	12	28	7	4	27	2.47562	2.11974	1.04065	0.250524	0.441282	1.27628	0.289197	0.15328	1.31421
FGSG_00382	628	745	695	2529	2640	2734	6492	5590	5209	56.8711	59.674	50.8622	33.529	26.2156	31.5615	71.4111	69.4004	64.0312
FGSG_00383	0	14	12	126	162	75	113	153	124	0	6.31358	4.95491	9.48569	9.13654	4.89735	7.092	10.796	8.67211
FGSG_00384	0	7	0	0	7	0	19	10	15	0	2.83264	0	0	0.37341	0	1.18697	0.671725	1.01821
FGSG_00385	1912	2178	2510	17507	14479	20151	17778	16024	15508	610.533	614.645	647.151	817.556	506.363	819.412	688.701	700.574	671.322
FGSG_00386	84	98	112	428	426	392	2885	2515	2462	31.6717	32.7725	34.3954	23.8521	17.7754	19.0109	133.423	131.241	127.217
FGSG_00387	705	669	750	2195	2848	2626	7490	6547	6808	154.158	129.273	132.424	70.2367	68.2583	73.1671	198.856	196.16	201.96
FGSG_00388	14	28	38	289	244	262	368	409	258	7.74635	13.5273	17.2097	23.6464	14.9461	18.663	25.0156	31.4106	19.5738
FGSG_00389	170	145	174	3149	3470	4112	6493	5567	5847	38.2943	28.8655	31.584	103.774	85.6327	117.977	177.511	171.739	178.623
FGSG_00390	403	556	564	8763	11500	9981	9329	8120	8195	105.852	129.253	119.714	337.263	331.451	334.484	297.853	292.586	292.379
FGSG_00391	73	69	80	881	947	1038	490	502	485	23.7266	19.645	20.9684	42.072	33.876	43.1796	19.3911	22.4314	21.4548
FGSG_00392	182	221	225	1548	1995	1890	7400	6298	6521	208.027	222.718	207.136	258.779	249.85	275.166	1026.79	986.176	1010.98
FGSG_00393	407	487	651	2265	2091	2425	2511	2200	2561	239.555	253.363	309.759	195.233	134.958	182.034	179.534	177.532	204.652
FGSG_00394	0	6	13	20	28	14	65	11	17	0	4.12116	8.02065	2.30459	2.49423	1.39475	6.41177	1.19699	1.8426
FGSG_00395	2169	2746	2911	22397	31236	25408	26062	23338	23514	1089.22	1218.89	1180.84	1645.44	1718.57	1625.42	1588.4	1605.26	1601.39
FGSG_00396	44	67	97	275	499	388	339	331	204	17.8381	24.4944	32.3481	16.6269	22.5966	20.4377	16.9984	18.7353	11.4262
FGSG_00397	2526	2809	3188	10620	15570	11837	15806	13489	14160	509.034	500.243	518.749	312.949	343.603	303.739	386.384	372.147	386.785
FGSG_00398	142	161	186	2576	3077	3042	2291	1956	2197	30.6525	30.6529	32.4253	81.5461	72.9381	83.8477	60.1678	57.9717	64.4542
FGSG_00399	182	223	227	1356	1736	1418	2197	2027	1930	34.1244	36.8812	34.3986	37.2038	35.6746	33.8662	50.0049	52.0625	49.0821
FGSG_00401	0	27	26	79	51	109	86	93	56	0	21.5629	18.8876	10.6637	5.08825	12.8226	9.58869	11.6799	7.0193
FGSG_00402	70	79	62	390	610	387	588	505	520	20.2021	20.0512	14.4408	16.5691	19.3943	14.3248	20.7276	20.0663	20.4718
FGSG_00403	11	0	0	26	19	25	12	12	15	5.42129	0	0	1.96261	1.03096	1.64948	0.737123	0.851934	0.997483
FGSG_00404	273	406	384	7032	8394	7969	5305	4467	4578	47.749	62.7867	54.2256	180.17	161.057	177.783	112.743	107.138	108.729
FGSG_00405	200	125	127	1354	1374	1531	1865	1628	1552	42.1396	23.3096	21.6954	41.8932	31.8297	41.2394	47.8583	47.1443	44.5103
FGSG_00406	47	103	74	96	206	140	731	627	690	11.8293	23.0739	15.0895	3.54615	5.7345	4.5387	22.5594	21.842	23.8038
FGSG_00407	152	243	246	900	862	1023	1228	1256	1022	59.7051	84.443	77.9978	51.7653	37.1309	51.2539	58.6315	67.6418	54.5035
FGSG_00408	423	575	538	2110	2964	2600	3542	3180	3148	33.8286	40.6373	34.7446	24.7082	25.9936	26.5158	34.409	34.8733	34.1713
FGSG_00409	156	163	164	1721	1657	1831	927	765	924	95.3457	87.9182	80.8579	154.297	111.289	143.002	68.9575	64.2326	76.8153
FGSG_00410	334	251	253	3597	6620	3849	1876	1667	1563	117.943	78.3757	71.9955	185.891	256.249	173.231	80.4096	80.6413	74.8597
FGSG_00411	0	0	0	19	37	31	47	11	12	0	0	0	0.623541	0.891459	0.886543	1.26819	0.329117	0.345417
FGSG_00412	0	0	0	0	6	0	0	0	0	0	0	0	0	0.160082	0	0	0	0
FGSG_00413	0	0	0	0	0	10	0	0	0	0	0	0	0	0	0.361025	0	0	0
FGSG_00414	22	34	77	258	410	253	431	355	337	4.82879	6.67602	14.0177	8.52485	10.1359	7.27789	11.798	10.9598	10.2987
FGSG_00415	5627	6073	7501	46438	91576	55783	21993	19766	19749	1387.54	1323.41	1493.88	1674.64	2473.13	1751.65	657.934	667.334	660.181
FGSG_00416	19	5	14	922	1117	1038	469	386	325	4.39247	0.974684	2.59366	31.6528	28.7229	31.0394	13.3594	12.401	10.3291
FGSG_00417	23	29	56	1997	2401	2239	1133	949	1018	7.93532	9.087	16.1304	104.431	94.034	101.928	49.1173	46.4332	49.3468
FGSG_00418	33	87	77	332	261	249	309	217	234	4.32475	10.3137	8.27128	6.52119	3.83602	4.25809	5.03377	3.98936	4.26359
FGSG_00419	4	13	35	190	159	171	226	191	125	2.61009	7.39943	19.009	18.7596	11.7213	14.7202	18.5137	17.7065	11.4077
FGSG_00420	28	47	64	562	416	666	467	629	579	10.9554	16.6646	20.6342	33.2085	18.3922	34.2662	22.8723	34.7556	31.6897
FGSG_00421	1212	1504	1559	24622	32601	28125	13734	12098	12503	216.159	237.078	224.558	642.309	636.893	638.865	297.204	295.462	302.341
FGSG_00422	2	0	8	425	651	449	166	123	136	0.560871	0	1.79865	19.2179	22.0227	17.6555	6.21315	5.18999	5.69104
FGSG_00423	5	26	20	73	56	67	75	15	60	1.09513	5.89649	4.18662	2.77997	1.57852	2.22365	2.36519	0.517867	2.09954
FGSG_00424	1154	1353	1318	7033	8224	7657	9150	7452	7438	283.11	293.427	261.251	252.397	221.027	239.275	272.416	250.389	247.447
FGSG_00425	56	168	197	424	333	455	595	610	606	11.7361	31.3465	33.4406	13.0936	7.68711	12.2256	15.2283	17.6147	17.3357
FGSG_00426	10	5	6	23	13	15	12	14	24	3.51734	1.70269	1.66027	1.27344	0.531689	0.723443	0.54386	0.701471	1.21124
FGSG_00427	941	840	996	57	78	46	705	641	592	345.454	272.702	295.39	3.05685	3.1111	2.10718	31.3951	32.2265	29.4676
FGSG_00428	182	160	193	485	557	553	951	933	876	32.0706	24.9216	27.5833	12.5332	10.7928	12.4437	20.4077	22.601	21.0049
FGSG_00429	363	517	493	3901	3300	3839	3107	2677	3099	188.799	237.61	207.01	296.807	188.03	254.353	196.125	190.67	218.545
FGSG_00430	456	570	636	1271	1195	1254	2993	2389	2841	74.4282	82.285	83.8561	30.3557	21.3752	26.0761	59.3267	53.4422	62.9118
FGSG_00431	0	0	9	17	21	8	0	5	10	0	0	1.39805	0.484222	0.43748	0.187319	0	0.122408	0.240988
FGSG_00432	0	4	0	0	0	5	0	0	0	0	3.05604	0	0	0	0.632805	0	0	0
FGSG_00433	205	301	211	2848	3728	2935	2388	2310	2026	20.5836	26.7021	17.1102	41.8226	41.0086	37.5315	29.0891	31.7668	27.5778
FGSG_00434	13675	15179	15646	44494	60279	48638	97319	86206	84428	1192.5	1169.91	1101.94	567.42	575.673	540.089	1029.55	1029.25	998.054
FGSG_00435	358	535	598	4399	5898	5214	3523	2954	3220	113.329	149.908	153.23	204.14	204.979	210.728	135.632	128.347	138.512
FGSG_00436	37	66	85	1133	1514	1281	815	783	719	16.2081	25.8924	30.5656	74.0686	74.1659	72.9652	44.2084	47.9063	43.6032
FGSG_00437	270	232	309	1310	1592	1470	1485	1687	1434	27.9263	21.2366	25.8258	19.8418	18.0582	19.3857	18.667	23.9297	20.1333
FGSG_00438	358	448	543	3689	4180	4342	11838	9735	9991	89.0487	98.6312	109.133	134.387	114.026	137.738	357.757	332.033	337.397
FGSG_00439	142	120	203	399	524	478	664	620	636	64.1055	47.7856	74.0924	26.3969	25.9867	27.5647	36.4577	38.4082	39.0407
FGSG_00440	30	43	39	66	100	82	174	99	124	11.1855	14.2479	11.6617	3.62421	4.10835	3.93877	7.92892	5.09682	6.33606
FGSG_00441	0	0	6	23	54	53	49	88	38	0	0	0.929515	0.734716	1.32814	1.51328	1.31886	2.68559	1.13116
FGSG_00442	439	494	500	1002	1002	1120	2018	2011	1755	130.963	130.341	120.557	43.7236	32.7539	42.5719	73.0901	82.2125	71.0253
FGSG_00443	88	102	103	758	785	887	627	427	510	42.3169	43.4298	40.3196	53.7047	41.6429	54.7468	36.8414	28.2896	33.5071
FGSG_00444	1106	1138	1447	4778	9021	5266	13922	11852	11819	315.228	286.47	332.926	199.147	281.591	191.112	481.439	462.523	456.685
FGSG_00445	1244	1214	1232	22460	39642	25280	18986	16943	16933	254.306	219.474	203.495	671.919	888.126	658.519	471.174	474.537	469.568
FGSG_00446	142	153	141	582	722	693	797	625	750	39.9503	38.0872	32.0254	24.0779	22.3663	24.9503	27.3377	24.2096	28.7684
FGSG_00447	9	25	0	88	34	90	64	31	37	5.54014	14.593	0	8.70067	2.53428	7.79463	5.23011	2.88849	3.36965
FGSG_00448	284	281	258	1285	1372	1532	1650	1602	1523	35.4808	31.0119	26.0248	23.4975	18.7985	24.3951	25.0392	27.4405	25.8226
FGSG_00449	169	189	179	2312	2484	2681	1828	1624	1700	37.7462	37.3518	32.1628	75.6323	60.8362	76.3427	49.5904	49.71	51.5231
FGSG_00450	1082	1287	1417	13219	20454	15091	14932	13216	12998	295.007	310.241	312.145	527.482	611.21	524.344	494.286	493.727	480.781
FGSG_00451	0	15	0	17	16	28	18	17	12	0	5.43947	0	1.03688	0.719347	1.50308	0.925526	0.93192	0.682807
FGSG_00452	50	93	147	492	623	480	1083	1044	1152	20.0724	32.9116	47.809	29.0453	27.5035	24.6427	53.006	57.6856	63.0055
FGSG_00453	250	325	278	978	1277	1193	4041	3707	3857	141.93	163.239	127.7	81.3294	79.5763	86.4396	278.992	288.891	297.551
FGSG_00454	128	176	145	401	637	420	1799	1738	1714	32.0461	38.8762	29.332	14.6845	17.493	13.4078	54.717	59.6815	58.2562
FGSG_00455	908	910	1102	1704	2984	1815	7874	6738	7004	263.958	233.914	258.924	72.5036	95.0677	67.2174	277.943	268.402	276.268
FGSG_00456	9	0	6	49	8	1	0	14	0	5.61015	0	3.05601	4.62852	0.558876	0.023367	0	1.19279	0
FGSG_00457	28	81	39	187	115	178	176	154	118	11.8248	30.3986	13.4767	11.6818	5.3763	9.65615	9.11763	9.00184	6.81592
FGSG_00458	16	56	30	153	121	193	240	167	268	22.0485	71.5605	34.64	32.4764	19.2996	35.8828	42.5287	33.245	53.0012
FGSG_00459	84	88	126	416	447	447	528	512	486	20.0462	18.5376	24.2987	14.5825	11.7499	13.6368	15.3762	16.7979	15.8014
FGSG_00460	276	304	283	1439	2525	1639	1003	1012	1041	54.9415	53.493	45.4843	41.9503	55.1355	41.6035	24.2551	27.6274	28.1204
FGSG_00461	99	143	177	479	650	612	688	743	652	20.3503	26.074	29.5293	14.4723	14.6925	16.1007	17.2272	21.0142	18.2587
FGSG_00462	21	18	25	48	114	34	239	282	182	12.2424	9.25945	11.7829	4.09356	7.33948	2.5152	17.043	22.6757	14.4752
FGSG_00463	167	167	188	390	660	479	860	727	733	49.9435	44.0488	45.4114	17.111	21.6718	18.2821	31.2901	29.8381	29.8155
FGSG_00464	750	811	995	1779	2520	1922	3699	3115	3382	165.71	158.381	177.611	57.5165	61.0192	54.1119	99.2076	94.2923	101.371
FGSG_00465	86	85	85	105	138	121	654	482	469	23.8678	20.9227	19.2468	4.2893	4.22112	4.2905	22.26	18.497	17.8115
FGSG_00466	22	5	15	85	54	97	243	261	199	26.5612	5.28656	14.1275	15.0498	7.05686	14.9572	35.7146	43.2127	32.5779
FGSG_00467	106	148	151	971	1123	1226	981	860	923	24.0584	29.6268	27.5982	32.2715	27.9579	35.5005	27.0477	26.7815	28.448
FGSG_00468	62	38	75	419	544	481	719	749	693	12.2291	6.5499	11.9625	12.1191	11.8051	12.1307	17.2842	20.3251	18.6116
FGSG_00469	940	1306	1201	8682	9804	10652	13403	11719	11782	222.137	272.775	229.134	300.069	253.747	320.549	384.269	379.192	377.467
FGSG_00470	646	597	819	4124	3785	4627	2607	2509	2508	157.7	128.595	161.412	147.206	101.178	143.825	77.1914	83.8454	82.9851
FGSG_00471	787	950	1087	5746	7470	6879	5526	5040	5291	358.103	382.058	399.53	382.53	372.409	398.754	305.148	314.123	326.514
FGSG_00472	1210	1237	1222	31523	34130	34919	7383	6437	6147	163.548	147.741	133.307	623.099	505.214	601.011	121.048	119.117	112.618
FGSG_00473	7	6	16	568	731	676	144	79	130	4.56565	2.99106	8.43675	55.2887	53.3264	57.3389	11.5913	7.12394	11.7037
FGSG_00474	112	94	88	698	738	767	528	410	403	48.1595	35.5014	30.6395	44.0429	34.8267	42.1345	27.6146	24.1889	23.5592
FGSG_00475	300	367	352	4475	5847	5226	3102	2616	2568	62.7717	68.0336	59.5488	137.255	134.314	139.591	78.9211	75.1223	72.9954
FGSG_00476	110	145	195	1343	1831	1380	547	492	499	54.6111	63.4505	78.3412	97.8406	99.8847	87.5332	33.0352	33.5571	33.6803
FGSG_00477	31	114	93	947	870	792	556	513	570	8.1993	26.6423	19.9701	36.9257	25.3919	26.8696	17.9653	18.7018	20.5901
FGSG_00478	98	110	78	1205	1163	1263	1618	1080	1260	32.0355	31.6228	20.5628	57.7434	41.7358	52.6643	64.2983	48.4404	55.9617
FGSG_00479	0	0	0	0	9	0	0	0	0	0	0	0	0	0.453198	0	0	0	0
FGSG_00480	116	107	138	247	326	273	483	330	375	22.5678	18.432	21.6005	7.02274	6.94019	6.77062	11.421	8.80378	9.9027
FGSG_00481	235	283	266	268	321	307	382	303	287	120.59	128.368	110.165	20.0938	18.0342	20.02	23.7599	21.2862	19.9588
FGSG_00482	19	6	6	39	99	74	88	68	83	10.2459	2.8576	2.50551	3.10314	5.90377	5.12498	5.78452	5.03977	6.09359
FGSG_00483	42	58	84	3078	3799	3061	3075	2848	2856	3.88947	4.79859	6.37716	42.4333	39.216	36.7374	35.1664	36.7523	36.4897
FGSG_00484	0	0	0	12	8	8	4	5	7	0	0	0	1.23552	0.57433	0.720483	0.2825	0.467693	0.633952
FGSG_00485	110	151	147	2511	3136	2689	1909	1546	1746	22.8273	27.6922	24.5949	76.483	71.5247	71.3172	48.2282	44.0886	49.2942
FGSG_00486	124	125	148	443	608	622	693	599	590	19.2153	17.0578	18.4852	10.0403	10.3341	12.2929	13.0373	12.7131	12.4157
FGSG_00487	5	42	33	78	75	67	38	27	41	2.24398	16.4419	11.9558	5.11897	3.67294	3.81825	2.06433	1.64512	2.5038
FGSG_00488	0	13	9	47	56	82	262	182	183	0	3.05893	1.81906	1.86979	1.68592	2.86275	8.75477	6.83259	6.80592
FGSG_00489	1091	1324	1318	3130	4171	3712	9354	7867	7828	160.873	172.658	157.013	67.5373	67.393	69.7444	167.443	158.932	156.569
FGSG_00490	115	221	324	238	297	269	1590	1460	1581	17.1065	29.221	39.1464	5.20325	4.86236	5.12537	28.8917	29.9393	32.0991
FGSG_00491	2005	2403	2627	2654	4472	3114	7539	6777	6748	351.3	372.148	371.885	68.0159	85.8496	69.4976	160.303	162.646	160.327
FGSG_00492	8299	8452	9260	60149	71990	68556	82387	72712	76116	2494.66	2245.43	2248.1	2644.15	2369.95	2624.19	3004.46	2992.56	3101.68
FGSG_00493	236	295	335	1198	1809	1428	1399	1222	1264	39.7665	43.8392	45.586	29.5379	33.4224	30.6568	28.6286	28.216	28.9066
FGSG_00494	46	55	54	239	468	288	216	138	124	14.3589	15.0421	13.5128	10.9383	16.0702	11.4931	8.20268	5.91284	5.2583
FGSG_00495	92	78	66	834	821	865	626	413	513	39.2003	29.2683	22.4541	52.1026	38.4039	47.0539	32.4542	24.1471	29.6886
FGSG_00496	1817	1860	1831	7646	9138	9044	13128	11250	11685	500.077	452.445	407.136	307.876	275.537	317.1	438.496	424.089	436.12
FGSG_00497	630	630	677	2005	2315	2318	642	523	663	224.64	198.351	194.782	104.532	90.403	105.235	27.7371	25.5247	32.0034
FGSG_00499	366	515	511	827	1306	1003	2029	1901	2001	75.9807	94.4697	85.7324	25.1126	29.6883	26.52	51.1317	54.0489	56.3357
FGSG_00500	780	780	810	1519	1809	1361	6492	6172	5926	141.852	125.279	118.873	40.3924	36.0126	31.4989	143.223	153.668	146.094
FGSG_00501	23	25	16	117	94	121	279	266	243	6.38683	6.06401	3.63202	4.85694	2.9095	4.38368	9.62024	10.3516	9.36866
FGSG_00502	187	237	275	1159	1104	1448	1340	1163	1267	24.1285	27.0775	28.6991	21.9535	15.6548	23.8779	21.0513	20.6306	22.2485
FGSG_00503	0	0	0	8	0	0	22	15	20	0	0	0	0.230872	0	0	0.573151	0.43987	0.570959
FGSG_00504	208	162	193	1698	2189	1944	1340	1312	1185	24.6944	16.9637	18.4228	29.4866	28.466	29.3855	19.295	21.3178	19.0655
FGSG_00505	164	119	135	599	577	562	1238	1375	1311	100.019	63.9352	66.5439	53.5993	38.6665	43.7519	91.9503	115.204	108.786
FGSG_00506	26	20	28	166	195	212	236	273	236	6.19708	4.30075	5.44298	5.89647	5.18432	6.55503	6.96564	9.08079	7.75981
FGSG_00507	235	305	237	622	692	724	2057	1764	1980	35.3645	40.6968	28.8113	13.7247	11.4303	13.9111	37.6639	36.4507	40.5225
FGSG_00508	336	401	519	1455	1478	1544	2058	1965	1822	38.0218	40.0611	47.429	24.0771	18.3133	22.2465	28.2518	30.4507	27.9514
FGSG_00509	355	451	379	3048	3525	3215	2514	2056	2119	68.8493	77.3635	59.3753	86.5881	75.007	79.5227	59.2363	54.679	55.8048
FGSG_00510	87	124	167	746	1103	869	1279	1389	1497	41.062	51.8806	63.9685	52.0041	57.583	52.7288	73.9302	90.5987	96.6941
FGSG_00511	66	42	70	304	539	330	395	333	329	22.5085	12.7859	19.4092	15.3095	20.3848	14.48	16.5196	15.7317	15.3739
FGSG_00512	143	144	107	1017	1658	1252	1426	1387	1179	39.7669	35.3792	24.0294	41.3175	50.473	44.3022	48.0914	52.7849	44.4355
FGSG_00513	1	1	1	5	1	1	18	25	13	0.325132	0.311073	0.095251	0.305037	0.010645	0.046213	0.891917	1.43389	0.735983
FGSG_00514	292	280	244	1231	1252	1274	3777	2863	3348	32.5875	27.5501	21.9227	20.1002	15.3022	18.1058	51.1583	43.766	50.6722
FGSG_00515	1973	2167	2133	7323	13110	8295	20769	18954	18474	389.635	378.253	340.314	211.564	283.66	208.666	497.788	512.693	494.768
FGSG_00516	18	18	16	71	34	32	89	77	88	10.3543	9.22796	7.50292	6.06823	2.15472	2.38688	6.32831	6.2221	7.04575
FGSG_00517	22	18	20	42	51	13	30	22	65	15.1501	10.7691	10.7812	4.20404	3.83724	1.12454	2.46657	2.0666	6.05714
FGSG_00518	249	296	384	1630	2846	1852	2137	1709	1668	87.7163	91.9125	109.177	83.9942	109.846	83.0794	91.335	82.4329	79.6474
FGSG_00519	94	121	95	713	831	790	498	544	447	27.9167	31.7116	22.8624	31.1141	27.1737	30.0184	18.0412	22.2094	18.0815
FGSG_00520	71	107	157	304	437	355	1196	1045	923	15.1785	20.3077	27.1759	9.55633	10.2888	9.72991	31.2422	30.8079	26.9279
FGSG_00521	4	25	0	12	9	20	74	28	84	1.73738	10.9087	0	0.810267	0.487782	1.27697	4.50089	1.86983	5.71593
FGSG_00522	10	22	20	74	70	78	204	164	254	5.70428	12.1633	9.74191	6.70766	4.76544	6.20117	15.5155	14.0207	21.5726
FGSG_00523	4814	5504	5788	16727	31685	19682	14958	12997	13374	1284.52	1297.97	1247.52	652.768	926.005	668.815	484.227	474.86	483.79
FGSG_00524	758	963	1023	6002	8004	7104	5265	4822	4877	140.011	157.127	152.59	162.129	161.907	167.091	117.972	121.954	122.121
FGSG_00525	4	26	9	82	100	60	214	126	117	1.18468	7.56001	2.26614	4.0219	3.67229	2.58324	8.76137	5.82487	5.34941
FGSG_00526	31	38	38	175	250	279	175	243	185	8.68422	9.19742	8.60146	7.16441	7.65164	9.95913	5.9291	9.32435	7.02946
FGSG_00527	62	76	76	8309	11292	9950	326	287	384	20.0462	21.8027	20.037	398.13	405.207	415.14	12.9468	12.8498	17.0559
FGSG_00528	31	9	44	94	110	101	312	350	247	10.5829	2.70068	12.3436	4.77739	4.19833	4.47759	13.2531	16.7917	11.6887
FGSG_00529	66	42	42	2547	2949	2761	2386	1923	1967	11.3886	6.35548	5.84737	65.0563	56.4116	61.4072	50.5619	45.9935	46.5621
FGSG_00530	147	168	116	690	874	880	1124	1081	1104	29.7965	30.0312	18.9325	20.524	19.454	22.7933	27.7237	30.1025	30.425
FGSG_00531	26	42	44	534	1097	771	712	672	662	8.05353	11.7483	11.0847	24.7549	38.1287	31.1311	27.393	29.1664	28.4537
FGSG_00532	599	883	843	16401	17438	19180	9858	8829	9113	109.256	142.417	124.321	437.931	348.708	445.956	218.369	220.721	225.562
FGSG_00533	48	134	107	1571	1433	2060	980	954	861	28.1437	70.5461	51.5328	137.214	93.7037	156.6	70.9493	77.9739	69.6727
FGSG_00534	286	324	387	1788	2334	2042	2680	2160	2456	60.1297	60.1733	65.7626	55.0149	53.8021	54.7235	68.4289	62.2474	70.0599
FGSG_00535	17	23	21	28	60	90	747	737	628	4.25836	5.08546	4.18308	0.999211	1.64527	2.86353	22.8199	25.4301	21.4315
FGSG_00536	863	1084	1116	3958	7171	4885	5530	4896	5024	262.642	291.838	274.562	176.289	239.227	189.462	204.359	204.172	207.468
FGSG_00537	76	70	57	211	186	250	511	458	497	17.3793	14.176	10.5553	7.08601	4.66899	7.317	14.2352	14.3892	15.4646
FGSG_00538	1123	1164	1178	2952	4066	3697	5917	5428	5528	256.898	235.283	217.5	98.7537	101.845	107.679	164.188	169.988	171.413
FGSG_00539	183	263	211	11	17	37	136	187	161	32.7409	41.5217	30.4455	0.26714	0.332377	0.841653	2.95158	4.56426	3.90186
FGSG_00540	4	18	36	27	10	23	23	0	0	1.95372	7.89184	14.8348	2.00093	0.513796	1.48301	1.40535	0	0
FGSG_00541	49	174	83	90	91	131	346	230	242	4.29977	13.7001	5.95397	1.16301	0.884641	1.48832	3.73953	2.80269	2.91946
FGSG_00542	24	25	27	91	81	68	64	29	52	5.02218	4.63155	4.56875	2.84615	1.89557	1.85596	1.66088	0.827928	1.50832
FGSG_00543	293	335	343	1888	2228	1915	1156	977	1107	56.0185	56.5277	52.9277	52.7794	46.6512	46.6184	26.8112	25.5777	28.6885
FGSG_00544	23	13	17	43	63	101	71	82	83	26.0662	13.1994	15.7429	7.1103	7.92639	14.7998	9.92157	12.9278	12.9378
FGSG_00545	98	73	121	967	1388	1111	886	793	836	17.9822	11.8914	17.9438	26.0727	28.0423	26.101	19.8196	20.0337	20.9057
FGSG_00546	169	240	338	2118	3013	2533	1593	1370	1489	26.035	32.6877	42.0947	47.837	50.952	49.81	29.834	28.9695	31.1751
FGSG_00548	27	20	53	235	300	199	330	248	193	2.97385	1.93006	4.70812	3.80989	3.64058	2.8116	4.43682	3.75709	2.89888
FGSG_00549	148	203	197	473	1259	553	1521	1284	1334	64.6535	78.4808	69.4654	30.2263	60.311	30.8035	80.7287	76.9361	79.1292
FGSG_00550	74	35	21	249	201	225	1463	1123	1139	4.84373	2.00857	1.08594	2.40054	1.44642	1.88362	11.7154	10.1472	10.1917
FGSG_00551	156	172	180	1290	1651	1606	1159	1012	1171	11.299	10.9598	10.49	13.6658	13.0988	14.8204	10.1848	10.0335	11.5032
FGSG_00552	416	375	560	2536	3315	2724	2492	2631	2503	40.1714	32.0216	43.6361	35.8313	35.0797	33.5107	29.2058	34.8035	32.7862
FGSG_00553	176	199	264	1641	1914	1698	2530	2374	2282	39.9617	39.8191	48.3006	54.4818	47.5734	49.0761	69.6621	73.7857	70.2073
FGSG_00554	2435	2665	3141	35649	57133	38905	4692	3905	3879	651.556	630.265	678.796	1395.31	1674.65	1325.91	152.343	143.09	140.735
FGSG_00555	202	249	283	3879	3347	4431	1696	1756	1748	67.7149	73.7237	76.5328	190.494	123.081	189.497	69.0934	80.7055	79.5487
FGSG_00556	111	135	108	1648	2227	1816	956	973	864	173.315	187.043	136.198	379.444	383.858	363.99	182.436	209.635	184.243
FGSG_00557	0	0	0	0	5	0	3	0	0	0	0	0	0	0.51176	0	0.329413	0	0
FGSG_00558	337	402	401	1903	2763	2271	3452	3435	3382	75.7893	79.9597	72.8418	62.7079	68.1829	65.1611	94.3701	105.986	103.308
FGSG_00559	463	367	511	1494	1307	1788	2796	2598	2505	106.781	74.7466	95.2803	50.4363	33.0315	52.5704	78.3258	82.145	78.4076
FGSG_00560	99	155	265	2280	2384	2497	886	976	866	32.0197	44.2329	69.3016	108.162	84.7064	103.141	34.8557	43.3289	38.0783
FGSG_00561	1944	2314	2272	11879	20677	14148	10599	9571	9641	729.691	767.566	688.606	652.063	849.984	676.219	482.628	491.841	490.54
FGSG_00562	84	103	86	733	844	861	1397	1297	1051	24.0416	26.045	19.9677	30.9398	26.6738	31.6224	48.8995	51.2276	41.1224
FGSG_00563	101	153	142	661	1204	777	2411	2177	2108	33.7219	45.2042	38.3138	32.2758	44.0799	33.0734	97.7433	99.6093	95.5101
FGSG_00564	360	394	450	1647	1668	1527	2699	2418	2421	100.809	97.4314	101.696	67.4795	51.1642	54.4844	91.733	92.7345	91.9473
FGSG_00565	135	173	243	1299	2320	1713	338	304	240	29.0019	32.8219	42.0482	40.8285	54.6028	46.8763	8.81302	8.9384	6.98152
FGSG_00566	38	31	26	284	315	253	200	198	134	8.19093	5.86709	4.56402	9.0628	7.5359	7.03422	5.28381	5.89618	3.94064
FGSG_00567	366	409	563	8719	9465	8589	3488	2974	2723	16.6854	16.4987	20.7456	58.2298	47.3413	49.9506	19.3239	18.5954	16.8528
FGSG_00568	352	370	399	1066	1651	1311	530	483	508	190.488	176.603	174.397	84.336	97.8208	90.292	34.7772	35.7786	37.2017
FGSG_00569	15	32	14	31	51	22	26	16	0	6.49791	12.4014	4.7347	1.99686	2.42615	1.22912	1.36805	0.912184	0
FGSG_00570	212	187	250	1991	3232	2264	2295	1682	1988	31.5831	24.6428	30.1348	43.4808	52.8665	43.0636	41.587	34.3847	40.2532
FGSG_00571	50	50	62	590	856	667	13474	11827	11975	11.6662	10.4305	11.7334	20.3847	22.1553	20.0668	386.313	382.697	383.654
FGSG_00572	38	44	29	80	30	28	279	230	226	8.35858	8.71833	5.17197	2.62459	0.714722	0.783001	7.58204	7.05964	6.87219
FGSG_00573	201	246	221	1299	1236	1479	2321	1902	1775	36.5926	39.5645	32.4461	34.5652	24.6223	34.2726	51.2453	47.3908	43.7972
FGSG_00574	194	220	185	976	1708	1132	1594	1469	1409	25.2111	25.1778	19.318	18.5469	24.3034	18.7191	25.1185	26.1353	24.81
FGSG_00576	498	467	467	3543	4964	4257	3627	3680	3766	127.02	105.235	96.1673	132.233	138.742	138.355	112.282	128.6	130.286
FGSG_00577	120	214	154	1105	1026	1397	1156	1107	1277	72.9592	114.701	75.5115	98.2733	68.3045	108.162	85.2924	92.1629	105.218
FGSG_00578	0	0	14	5	18	0	0	0	0	0	0	4.36684	0.242735	0.784547	0	0	0	0
FGSG_00579	0	0	0	8	28	20	18	7	17	0	0	0	0.243324	0.66965	0.544926	0.48007	0.194221	0.505193
FGSG_00581	267	374	367	1344	1839	1574	2980	2817	2809	41.9422	51.8704	46.5627	30.9037	31.6654	31.5152	56.8333	60.6381	59.8647
FGSG_00582	8	11	5	37	33	55	18	33	27	2.57092	3.08097	1.29513	1.72496	1.15244	2.25994	0.682439	1.45029	1.18609
FGSG_00583	986	1111	1111	7528	9227	8786	3742	3277	3223	157.288	156.6	143.088	175.614	161.19	178.479	72.4156	71.556	69.6962
FGSG_00584	946	886	1182	5006	7194	5855	31389	28210	27624	99.6885	82.5548	100.625	77.1684	83.0618	78.593	401.467	407.2	394.802
FGSG_00585	42	37	32	194	180	239	449	618	468	35.6929	27.8922	22.0661	24.5174	17.0137	26.2976	47.1461	73.2115	54.9331
FGSG_00586	45	115	117	776	904	879	966	922	1108	10.8022	24.4004	22.6457	27.3276	23.8421	26.9642	28.2429	30.4007	36.1914
FGSG_00587	95	149	140	395	457	539	696	738	620	28.4261	39.757	34.1725	17.4324	15.1055	20.7274	25.5175	30.5233	25.3994
FGSG_00588	279	297	264	1406	1310	1473	2406	2000	2255	62.5665	58.8993	47.7964	46.1331	32.1764	42.071	65.481	61.4217	68.5719
FGSG_00589	217	181	302	466	435	571	1084	1006	869	85.6453	63.1644	96.2014	26.856	18.7716	28.7051	51.9008	54.3774	46.4953
FGSG_00590	303	407	396	2218	2461	2494	2057	1818	2223	55.3015	65.7047	58.407	59.3639	49.3207	58.1278	45.6751	45.5478	55.1618
FGSG_00591	175	274	265	636	758	556	524	568	563	52.4044	72.6212	64.2113	27.8963	24.908	21.2237	19.0547	23.3274	22.8772
FGSG_00592	1168	1341	1307	9431	15612	9584	9026	7471	7940	149.856	152.045	135.429	176.947	219.349	156.576	140.48	131.227	138.082
FGSG_00593	29	43	29	140	64	135	139	109	147	5.78699	7.71552	4.71596	4.19687	1.42773	3.52496	3.45063	3.06412	4.08834
FGSG_00594	42	39	42	15	34	15	16	35	18	12.0995	9.82685	9.84118	0.608882	1.0563	0.539067	0.553073	1.38106	0.674774
FGSG_00595	512	596	569	2132	1752	2204	2651	2477	2725	42.928	44.1741	38.5449	26.1714	16.1012	23.5541	26.9999	28.4692	31.0095
FGSG_00596	8	17	23	54	37	41	429	280	406	1.96356	3.84069	4.93677	2.11723	1.07948	1.39816	13.9294	10.2777	14.7447
FGSG_00597	161	209	205	2792	3023	2937	2927	2571	2605	31.7224	36.5791	32.783	80.8826	65.5669	74.084	70.3307	69.7308	69.9402
FGSG_00598	53	93	122	285	414	385	659	450	558	15.3031	24.033	28.9248	12.2353	13.3142	14.4052	23.4972	18.096	22.2585
FGSG_00599	56	107	120	182	255	120	829	767	781	41.1993	70.2566	71.6766	19.7482	20.6997	11.3383	74.7356	78.0633	78.6969
FGSG_00600	88	175	102	104	120	99	527	508	613	20.5704	36.3942	19.3039	3.55074	3.09358	2.94988	15.0232	16.3635	19.56
FGSG_00601	6	0	4	46	34	65	76	70	46	4.94189	0	2.79183	6.62716	3.66317	8.09351	9.04363	9.32289	6.01666
FGSG_00602	52	101	50	863	1090	750	218	190	272	14.7629	25.4391	11.4714	36.0131	34.0536	27.2336	7.53674	7.42015	10.4993
FGSG_00603	848	747	878	8855	10376	9709	5858	5176	4847	213.711	166.237	178.724	326.392	286.417	311.605	179.106	178.607	165.611
FGSG_00604	42	73	76	115	178	117	266	148	193	9.36809	14.3408	13.7495	3.76595	4.35567	3.33511	7.22654	4.52154	5.85572
FGSG_00605	0	0	0	0	0	6	0	6	0	0	0	0	0	0	0.368319	0	0.378149	0
FGSG_00606	0	9	7	23	21	38	18	19	20	0	3.8399	2.82899	1.63517	1.1456	2.41619	1.06965	1.29386	1.3523
FGSG_00607	85	58	76	257	236	244	458	404	445	24.9372	15.102	18.0466	11.1199	7.64524	9.18434	16.442	16.3855	17.8707
FGSG_00608	705	599	662	2908	4169	3197	4497	3801	3827	110.73	83.2243	84.0568	66.8644	71.7885	64.0139	85.7764	81.8276	81.5699
FGSG_00609	213	208	200	1070	2021	1418	3756	3134	3261	95.6576	82.4826	72.6185	70.5142	99.7242	81.3316	205.359	193.387	199.236
FGSG_00610	477	549	616	1516	2032	1844	4136	3519	3621	141.848	144.262	147.843	65.9015	66.1703	69.8238	149.215	143.25	145.971
FGSG_00611	15	10	9	51	40	43	102	89	85	9.39833	5.69692	4.43265	4.95423	2.89254	3.60825	8.19812	8.09295	7.62357
FGSG_00612	191	150	297	404	310	477	873	967	880	31.3454	21.8007	39.4366	9.70703	5.57812	9.99386	17.4277	21.7873	19.6361
FGSG_00613	42	28	47	622	531	522	856	695	795	8.30263	4.9393	7.50338	18.2587	11.6528	13.3296	20.8402	19.0938	21.6205
FGSG_00614	161	311	255	1413	1533	1526	1785	1711	1696	24.6176	42.0541	31.5479	31.6987	25.7408	29.7917	33.2074	35.931	35.2659
FGSG_00615	1142	1388	1415	7149	7035	7954	11118	9900	9276	91.546	98.3557	91.6261	83.8238	61.7718	81.2122	108.151	108.687	100.823
FGSG_00616	211	309	310	458	856	527	1764	1605	1476	32.4996	42.1022	38.6676	10.339	14.4946	10.3596	33.0892	33.9791	30.9284
FGSG_00617	87	103	111	363	453	409	496	441	474	12.5125	13.1525	12.873	7.67401	7.1763	7.52368	8.70537	8.71775	9.28093
FGSG_00618	55	106	146	596	893	492	593	470	487	5.5302	9.44368	11.8733	8.81493	9.89711	6.33834	7.28039	6.50096	6.67038
FGSG_00619	0	0	0	22	32	26	0	17	5	0	0	0	2.26359	2.5072	2.34327	0	1.67257	0.484216
FGSG_00620	103	112	128	2324	1998	2537	2969	2580	2707	21.5744	20.7193	21.6323	71.6104	46.0918	68.0769	75.9034	74.438	77.329
FGSG_00621	3	15	45	80	91	95	111	91	113	0.356816	1.90976	5.34349	1.74115	1.47352	1.79708	2.00033	1.85525	2.28629
FGSG_00622	102	137	209	431	324	347	703	772	793	33.8777	40.4502	56.3263	21.0958	11.8722	14.7906	28.5616	35.4138	36.0097
FGSG_00623	81	59	128	202	310	287	607	537	652	23.2549	14.8242	29.7455	8.48211	9.75998	10.4906	21.1781	21.1652	25.4457
FGSG_00624	0	0	4	2	3	3	8	0	2	0	0	1.04108	0.097391	0.118223	0.151825	0.375291	0	0.08227
FGSG_00625	0	0	16	21	61	40	37	46	53	0	0	1.96887	0.474378	1.05407	0.814447	0.710465	0.991318	1.14805
FGSG_00626	19	20	4	384	428	431	252	161	159	4.6725	4.43431	0.794768	14.0793	11.7551	13.7742	7.65215	5.52457	5.38423
FGSG_00627	137	140	172	2427	3022	2451	1868	1542	1528	16.9136	15.2065	17.1804	43.9044	40.9363	38.5998	28.0243	26.1085	25.6106
FGSG_00628	10	17	29	67	97	93	185	182	150	4.07108	6.35659	10.0404	4.33561	4.66187	5.23797	9.89881	10.9971	8.98011
FGSG_00629	228	303	221	1016	1710	1401	1256	1243	1091	72.0169	84.8498	56.4849	47.109	59.3557	56.56	48.3105	53.9664	46.8611
FGSG_00630	0	0	3	7	2	29	46	13	20	0	0	0.553081	0.308664	0.067399	1.19317	1.80763	0.53523	0.8378
FGSG_00631	1528	1736	1675	15358	18460	20051	16896	14628	15362	524.296	526.402	464.105	770.641	693.717	876.114	703.343	687.205	714.557
FGSG_00633	2750	3155	3341	9890	11348	9231	27506	25124	24947	81.7359	82.8827	80.186	42.9869	36.9387	34.9372	99.1817	102.243	100.52
FGSG_00634	1955	2062	2389	17232	29805	20327	20772	17333	18734	717.368	668.769	708.182	924.892	1198.03	950.008	924.896	870.991	932.07
FGSG_00635	11	4	31	102	33	60	93	68	131	8.39108	2.8576	20.0294	12.2338	2.96153	6.24559	9.28946	7.66227	14.5455
FGSG_00636	41	38	52	352	344	336	304	237	340	10.5448	8.60983	10.9221	13.4437	9.85389	11.1903	9.63591	8.46364	12.0671
FGSG_00637	1434	1420	1652	3931	5528	4882	8356	7354	7820	281.532	246.491	261.952	112.903	118.88	122.082	199.07	197.737	208.185
FGSG_00638	91	106	186	265	273	307	405	392	552	26.1779	27.0213	43.1436	11.1732	8.62064	11.2685	14.1591	15.4779	21.5972
FGSG_00639	1511	1920	1933	7712	11413	8629	14633	12656	12964	304.972	342.607	315.285	227.749	252.431	221.912	358.505	349.948	354.916
FGSG_00640	32	10	45	67	111	134	198	215	155	15.9268	4.33344	17.9948	4.88677	6.02742	8.4679	11.9711	14.6206	10.4233
FGSG_00641	1172	1231	1389	3794	6172	4201	13479	11054	11633	266.398	247.365	255.187	126.195	153.749	121.662	371.955	344.26	358.717
FGSG_00642	2518	2786	3112	24036	38597	26411	13077	11316	11629	429.495	419.95	428.687	599.671	721.137	573.766	270.638	264.315	268.943
FGSG_00643	868	909	919	2654	4389	2922	9439	7815	7899	113.82	105.317	97.3698	50.91	63.0631	48.8088	150.247	140.395	140.487
FGSG_00644	2114	2473	2561	9834	16223	11730	10288	9534	9132	491.56	508.125	480.952	334.455	413.189	347.368	290.237	303.561	287.876
FGSG_00645	181	181	287	2275	2574	2503	1800	1581	1636	32.6603	28.7506	41.7859	60.0925	50.929	57.5905	39.4446	39.1106	40.0629
FGSG_00646	150	167	242	3149	2708	3990	1992	1818	1888	60.0776	59.2384	78.2418	184.858	119.03	203.949	96.9816	99.8775	102.736
FGSG_00647	649	669	758	4501	4634	5008	3442	3282	3022	33.6639	30.6721	31.7846	34.189	26.3615	33.1259	21.6877	23.3352	21.277
FGSG_00648	0	8	0	15	23	67	44	49	31	0	9.17848	0	2.81893	3.3022	11.1541	7.01965	8.73055	5.43811
FGSG_00649	400	414	431	2696	3434	3275	2048	1687	1806	85.1359	77.8759	74.0708	83.9932	80.1138	88.853	52.9401	49.1942	52.1447
FGSG_00652	8	12	30	205	251	288	195	207	157	1.90506	2.64989	6.38464	7.99835	7.33668	9.77391	6.29686	7.53988	5.68182
FGSG_00653	20	98	57	623	1243	719	489	586	491	9.77296	43.0698	22.7609	45.4374	67.8767	45.6662	29.5537	39.9972	33.2035
FGSG_00654	170	260	220	3131	4095	4030	2198	1806	2223	67.5698	91.2277	70.3444	181.963	178.268	203.985	105.96	98.2623	119.75
FGSG_00655	387	466	432	958	1177	1284	4937	3920	4401	124.726	132.688	112.39	45.1624	41.5383	52.6823	193.093	173.058	192.375
FGSG_00656	650	830	1070	5769	6168	6961	5041	4613	4450	229.5	259.217	305.314	298.199	238.768	313.313	216.147	223.235	213.19
FGSG_00657	65	60	61	139	122	117	208	184	182	27.9173	22.8915	21.2233	8.82088	5.77256	6.44193	10.9276	10.9436	10.7011
FGSG_00658	303	312	371	1597	2048	1945	2800	2476	2291	97.8126	89.1038	96.7044	75.4891	72.5099	80.0365	109.81	109.563	100.403
FGSG_00659	86	89	53	203	181	291	565	443	351	17.1597	15.6886	8.40845	5.90868	3.94741	7.39441	13.6857	12.0944	9.48565
FGSG_00660	279	322	359	2178	3736	2692	827	962	770	56.4983	57.563	58.6948	64.5632	82.9423	69.4807	20.3366	26.6889	21.147
FGSG_00661	269	199	307	2026	2597	2343	2199	1948	2010	43.3029	28.2929	39.8738	47.7576	45.849	48.0912	43.0082	42.9809	43.9171
FGSG_00663	1486	1617	1639	18890	19985	22080	29139	24258	25636	174.654	167.976	155.582	324.745	257.296	330.532	415.569	390.433	408.547
FGSG_00664	0	0	0	0	0	0	0	1	0	0	0	0	0	0	0	0	2.9e-05	0
FGSG_00665	120	114	102	983	1039	1224	511	556	473	19.1401	15.9894	13.0929	22.9271	18.1523	24.8548	9.88421	12.1266	10.2202
FGSG_00666	496	596	566	4225	5303	4457	3467	3325	3434	131.039	139.163	120.859	163.407	153.614	150.116	111.231	120.411	123.116
FGSG_00667	202	215	274	1101	1869	1192	1440	1295	1342	34.4404	32.36	37.7052	27.4365	34.8938	25.8627	29.7695	30.2193	31.0053
FGSG_00668	0	0	0	0	0	0	0	0	0	0	0	0	0	0	0	0	0	0
FGSG_00669	99	175	205	991	982	1142	3867	3258	3068	7.73457	12.0576	12.9566	11.3371	8.41477	11.3728	36.7112	34.9139	32.5431
FGSG_00670	25	51	23	278	282	283	171	243	198	9.73138	17.7274	7.1834	16.0227	12.1824	14.2313	8.18702	13.1184	10.5817
FGSG_00671	1709	1771	2150	17536	26475	21942	19422	17210	18011	606.165	555.279	615.942	910.004	1028.86	991.482	836.09	836.122	866.414
FGSG_00672	65	84	64	828	988	734	525	511	493	5.30959	6.09913	4.20484	9.98565	8.91746	7.7042	5.25122	5.76108	5.50305
FGSG_00673	19	58	44	264	251	279	638	599	476	7.29808	19.6061	13.6367	14.9051	10.6061	13.729	29.9605	31.738	24.9852
FGSG_00674	0	12	14	133	126	162	265	339	260	0	3.52428	4.00556	6.93762	4.91159	7.35609	11.4566	16.547	12.5732
FGSG_00675	44	34	89	260	290	242	413	315	271	11.4823	7.79913	18.9467	10.0515	8.38317	8.13656	13.2579	11.4019	9.70741
FGSG_00677	614	644	685	2769	4162	3771	5713	5334	5266	125.316	116.219	112.854	82.6708	93.0764	98.0671	141.529	149.137	145.781
FGSG_00678	41	56	69	323	410	329	342	340	279	4.90362	5.97851	6.71778	5.76502	5.47794	5.11418	5.05338	5.66969	4.61019
FGSG_00680	374	399	453	14972	17264	16722	34415	29870	30265	51.6332	48.7156	50.5836	302.921	261.571	294.594	577.629	565.802	567.608
FGSG_00681	355	479	563	26016	32706	27387	33260	29769	30010	292.533	348.909	374.466	3137.87	2954.23	2876.35	3327.87	3361.52	3355.32
FGSG_00682	87	117	86	772	926	779	787	671	767	17.0512	20.316	13.6862	22.3577	20.0846	19.628	18.8931	18.1817	20.5934
FGSG_00683	5	14	16	52	43	65	197	88	96	1.47625	4.13832	4.35961	2.57203	1.5656	2.80351	8.07918	4.06642	4.37797
FGSG_00684	71	64	42	265	407	285	270	267	283	17.3714	13.9039	8.33406	9.56616	10.9848	8.93341	8.07827	8.99839	9.45845
FGSG_00685	8	13	8	124	107	142	66	49	63	1.79418	2.57129	1.45663	4.23624	2.72214	4.20153	1.85459	1.54676	1.99172
FGSG_00686	1229	1297	1257	5612	8190	5881	6491	5815	5552	204.432	190.704	168.903	136.544	149.24	124.59	131.012	132.45	125.223
FGSG_00687	84	49	97	317	463	346	466	402	354	101.282	51.5225	94.9365	56.1497	61.4014	53.3672	68.5188	66.6737	58.0206
FGSG_00688	933	1012	1235	3729	4078	4372	5837	5136	5813	152.176	145.932	162.664	88.9744	72.8645	90.8371	115.547	114.732	128.583
FGSG_00689	294	294	356	2068	3087	2622	1392	1314	1170	29.2654	25.8393	28.5889	30.1225	33.6726	33.2549	16.8219	17.922	15.7935
FGSG_00690	238	302	311	1402	1062	1335	1300	1079	973	30.2986	34.0217	32.0506	26.176	14.8582	21.7119	20.1337	18.8579	16.8457
FGSG_00691	98	92	136	325	342	290	251	231	269	41.9116	34.9827	47.0605	20.4734	16.1391	15.8917	13.123	13.6367	15.6778
FGSG_00692	0	10	0	100	96	165	57	38	59	0	3.87594	0	6.44582	4.60758	9.2394	3.02089	2.29138	3.48957
FGSG_00693	76	76	144	378	420	502	427	377	438	21.443	18.8849	32.8984	15.6489	13.0063	18.0837	14.6601	14.6001	16.8039
FGSG_00694	119	132	111	400	628	569	857	806	768	31.6132	31.0701	23.8585	15.5885	18.3148	19.3204	27.7066	29.4187	27.7351
FGSG_00695	383	370	510	10390	13733	11804	5818	5454	4998	68.1836	58.1468	73.2918	270.772	268.016	267.85	125.783	133.051	120.741
FGSG_00696	41	20	5	158	245	289	322	147	249	7.86282	3.39198	0.734578	4.43296	5.14486	7.06782	7.49216	3.86435	6.47395
FGSG_00697	77	128	90	523	802	718	382	363	376	8.73225	12.9147	8.34106	8.77716	10.0791	10.4839	5.31647	5.69529	5.84384
FGSG_00698	390	561	528	1170	1879	1369	4055	3749	4238	104.317	132.554	114.14	45.7701	55.052	46.6303	131.642	137.375	153.729
FGSG_00700	113	148	173	299	343	354	788	546	640	27.0802	31.5844	33.5993	10.5433	9.05026	10.8802	23.0795	18.0433	20.9313
FGSG_00701	0	0	0	58	82	17	34	43	37	0	0	0	2.84088	3.00871	0.722783	1.38815	1.96663	1.68276
FGSG_00702	251	351	409	2985	4182	3655	3857	3537	3224	35.2312	43.6387	46.4135	61.4318	64.466	65.5	65.8583	68.1482	61.506
FGSG_00703	326	296	380	2118	3416	2335	3708	3011	2936	83.7868	67.2446	78.9317	79.6962	96.2894	76.5312	115.767	106.104	102.445
FGSG_00704	111	156	105	394	449	349	865	811	687	35.1956	43.692	26.9161	18.2819	15.6268	14.1201	33.3562	35.2624	29.5896
FGSG_00705	53	59	69	378	416	398	307	314	318	9.44314	9.27236	10.0019	9.94148	8.17778	9.11126	6.68072	7.72524	7.74905
FGSG_00706	197	232	283	778	675	762	952	856	828	38.6469	40.3543	44.8681	22.3906	14.5407	19.0918	22.7115	23.0544	22.0716
FGSG_00707	211	253	205	477	575	452	805	644	734	49.7366	52.8768	39.0967	16.514	14.8932	13.6023	23.109	20.8527	23.5391
FGSG_00708	198	178	215	169	216	331	2772	2671	2332	35.4224	28.105	31.0125	4.42103	4.22222	7.53501	60.2101	65.4696	56.5958
FGSG_00709	292	328	418	5631	5017	5812	6698	5780	5469	51.627	51.2016	59.6475	145.67	97.1955	130.926	143.75	139.991	131.141
FGSG_00710	358	395	540	2202	2589	2454	1970	1761	1838	89.4324	87.3605	109.227	80.666	71.0005	78.2605	59.8561	60.3644	62.4121
FGSG_00712	170	197	206	286	353	359	854	801	814	39.8017	40.7762	38.9201	9.79588	9.07062	10.733	24.3202	25.7413	25.9218
FGSG_00713	58	41	114	164	175	136	400	347	398	9.34533	5.76104	14.9019	3.87105	3.10106	2.80433	7.85562	7.68149	8.74437
FGSG_00714	1517	1780	2025	7214	12252	8031	21856	19463	19416	251.487	260.819	271.183	174.965	222.542	169.617	439.77	441.956	436.535
FGSG_00715	103	151	97	264	271	286	411	336	381	28.7738	37.2116	21.8672	10.7993	8.32709	10.1964	13.9936	12.9023	14.464
FGSG_00716	100	105	76	225	237	271	603	658	720	13.4827	12.4578	8.2053	4.43565	3.49365	4.65612	9.88688	12.1693	13.1782
FGSG_00717	168	220	291	1372	1164	1623	850	780	976	92.8969	107.776	130.533	111.577	70.8969	114.873	57.2972	59.3878	73.5339
FGSG_00718	35	45	65	309	385	329	425	296	435	6.74013	7.62306	10.166	8.75877	8.17556	8.12188	10.0044	7.85093	11.4301
FGSG_00719	175	229	210	1530	2119	1595	1931	1715	1522	28.3758	32.9142	27.5703	36.4519	37.8054	33.0874	38.1624	38.2641	33.6127
FGSG_00720	56	31	89	393	678	343	601	383	448	9.63677	4.75877	12.4637	10.0524	12.99	7.6309	12.7446	9.1748	10.6094
FGSG_00721	272	201	349	2118	2536	2375	1817	1676	1780	29.2385	19.0511	30.2857	33.3122	29.8738	32.5338	23.7101	24.6742	25.9506
FGSG_00722	561	644	725	6945	8232	8046	6895	6190	6448	166.726	169.194	174.114	302.289	268.338	304.929	248.954	252.228	260.149
FGSG_00723	115	90	119	364	203	348	517	585	586	19.5476	13.5155	16.3987	9.07673	3.78597	7.54992	10.7104	13.6706	13.5698
FGSG_00724	215	242	165	466	417	585	851	675	703	56.7018	56.4049	35.1881	17.9872	12.0407	19.6596	27.2613	24.4009	25.1452
FGSG_00725	8	0	0	100	112	87	212	221	162	1.42754	0	0	2.91832	2.44066	2.19859	5.13324	6.02808	4.38108
FGSG_00726	145	109	115	798	721	817	624	587	597	29.458	19.6238	18.8194	23.7796	16.0712	21.1976	15.4084	16.3632	16.4741
FGSG_00727	360	420	534	2943	3852	3294	2609	2286	2206	54.8622	56.6179	65.8596	65.7328	64.4426	64.0742	48.3395	47.7963	45.6792
FGSG_00728	902	1201	1012	12117	10024	13236	12989	11304	11573	125.032	147.147	113.344	245.81	152.285	233.792	218.587	214.68	217.627
FGSG_00729	842	783	971	6131	10504	6912	4431	4362	3824	186.029	152.882	173.277	198.22	254.341	194.607	118.855	132.03	114.596
FGSG_00730	52	40	64	495	579	620	509	456	465	15.4899	10.6077	15.4021	21.774	19.1042	23.7813	18.6024	18.7728	18.9631
FGSG_00731	723	802	869	4739	7210	5673	5580	4529	4626	201.628	197.529	195.628	193.307	220.243	201.472	188.796	172.937	174.895
FGSG_00732	216	168	214	4198	5075	4684	2432	2025	2221	24.4294	16.7794	19.5364	69.6283	63.025	67.6367	33.4563	31.4385	34.1364
FGSG_00733	0	0	0	0	0	0	0	0	0	0	0	0	0	0	0	0	0	0
FGSG_00734	0	0	0	0	29	0	5	5	6	0	0	0	0	1.38211	0	0.242774	0.28304	0.346231
FGSG_00735	36	58	78	310	290	473	180	170	156	13.6557	19.4523	24.0501	17.4512	12.2265	23.2055	8.39826	8.93225	8.09602
FGSG_00736	87	101	45	662	618	851	638	501	540	24.9571	25.5892	10.3067	27.895	19.5109	31.2545	22.3189	19.7529	21.1051
FGSG_00737	266	262	366	1049	1141	1132	7085	6395	6201	23.5066	20.4263	26.0861	13.5554	11.0413	12.7451	76.0093	77.4258	74.3315
FGSG_00738	1163	1267	1344	1349	1479	1530	487	429	439	114.681	110.466	107.073	19.461	15.9707	19.2166	5.8249	5.7854	5.86643
FGSG_00739	336	481	482	4111	6301	4869	2406	2490	2330	72.8585	92.3419	84.514	130.607	149.927	134.706	63.4208	74.0598	68.6137
FGSG_00740	45	72	155	1157	1160	1352	2233	2075	1781	6.46459	9.17368	18.0503	24.4889	18.3943	24.9313	39.2381	41.143	34.9583
FGSG_00741	189	193	205	1268	1650	1549	1456	1163	1339	35.8391	32.2631	31.3528	35.1788	34.2662	37.4142	33.4977	30.19	34.43
FGSG_00742	0	6	0	12	6	5	0	14	14	0	0.729781	0	0.23952	0.09445	0.085443	0	0.270839	0.271833
FGSG_00743	980	1029	1186	2580	5335	3409	5023	4143	3903	408.726	379.096	399.455	157.355	243.686	181.069	254.153	236.59	220.669
FGSG_00744	94	139	130	1883	2112	2043	1537	1433	1407	18.5411	24.2056	20.7267	54.5469	45.8161	51.5193	36.9226	38.8468	37.7733
FGSG_00745	23	5	64	112	76	179	246	191	236	6.50184	1.22419	15.0281	4.77926	2.44764	6.67671	8.77806	7.68481	9.40617
FGSG_00746	1418	1621	1842	1718	2340	2135	2995	2436	2448	341.733	345.284	358.578	60.5265	61.7501	65.5003	87.5637	80.3867	79.9675
FGSG_00747	276	285	265	651	770	823	1632	1457	1489	98.9598	90.4765	76.8379	34.2128	30.3092	37.671	71.2091	71.7191	72.5991
FGSG_00748	96	183	200	424	464	436	1469	1335	1444	11.0532	18.7003	18.7536	7.18445	5.88916	6.44294	20.6858	21.2143	22.7253
FGSG_00749	28	39	56	207	218	183	153	140	184	6.56352	8.23275	10.8085	7.33296	5.77332	5.63047	4.49261	4.63024	6.0418
FGSG_00750	12	13	11	51	80	63	115	96	81	5.38877	5.53158	4.14254	3.56324	4.21557	3.87317	6.76322	6.38038	5.3105
FGSG_00751	41	55	66	135	106	170	254	213	312	18.3637	21.5008	23.8215	8.83034	5.18862	9.71166	13.8276	13.0421	18.9706
FGSG_00752	76	109	131	504	874	656	609	657	616	13.1716	16.6031	18.347	12.7851	16.6099	14.5064	12.827	15.6229	14.4921
FGSG_00753	65	58	64	417	315	405	472	384	378	39.2155	31.0151	31.5541	37.3372	21.1099	31.5079	35.0333	32.1835	31.321
FGSG_00756	60	73	88	261	251	241	604	514	488	44.9951	48.2509	53.5119	28.8614	20.7702	23.2472	55.4382	53.241	50.0918
FGSG_00757	70	94	155	669	569	636	711	689	725	35.0773	41.7446	63.3373	49.6093	31.586	41.0481	43.7181	47.8391	49.8257
FGSG_00758	72	124	136	542	577	564	648	544	548	17.8339	27.2344	27.2771	19.7388	15.7375	17.8897	19.5795	18.5454	18.5113
FGSG_00759	20	33	17	353	502	599	392	361	448	4.84661	7.05126	3.27878	12.6884	13.5076	18.7497	11.673	12.1234	14.9116
FGSG_00760	21	23	50	214	147	147	459	503	522	8.66132	8.55295	16.7472	13.1585	6.75769	7.86385	23.3963	28.9636	29.7777
FGSG_00761	133	90	99	419	485	525	1264	1091	974	67.5792	40.4566	40.4982	31.1455	27.0278	34.008	78.0671	76.0876	67.245
FGSG_00762	150	157	240	164	256	191	594	634	574	75.436	69.8445	97.6599	12.1081	14.136	12.2714	36.3761	43.7922	39.2533
FGSG_00763	26	57	43	965	884	1197	843	615	764	5.54191	10.768	7.4074	30.3654	20.8258	32.8077	22.0137	18.1055	22.3001
FGSG_00764	29	46	50	548	896	884	343	353	439	14.1015	20.2318	19.9257	40.1795	49.2216	56.4549	20.8193	24.2225	29.8193
FGSG_00765	1617	1897	1990	7952	12038	8823	11136	10002	9843	332.923	345.259	331.016	239.487	271.531	231.397	278.236	282.03	274.793
FGSG_00766	5726	6395	6808	5628	6673	6513	3006	2878	2721	1004.67	991.664	964.717	144.397	128.211	145.501	63.9767	69.1184	64.7188
FGSG_00767	972	1144	1080	681	443	663	593	518	522	141.05	146.775	126.638	14.4414	7.03967	12.2471	10.4284	10.2878	10.2735
FGSG_00768	378	333	338	1414	1935	1857	1994	1661	1584	96.605	75.3802	69.8092	52.9649	54.2558	60.541	61.9487	58.2224	54.99
FGSG_00769	1003	1385	1473	1932	1653	1936	4680	4503	4403	356.7	435.535	423.388	100.543	64.4229	87.7366	202.059	219.374	212.421
FGSG_00770	0	0	0	0	0	0	18	22	22	0	0	0	0	0	0	2.29685	3.16444	3.2378
FGSG_00771	171	200	199	400	432	474	572	565	585	48.6397	50.4081	45.6868	16.6538	13.473	17.2088	19.7832	22.0487	22.6182
FGSG_00772	0	0	0	10	0	0	0	0	0	0	0	0	1.09567	0	0	0	0	0
FGSG_00773	0	0	0	113	212	166	123	55	39	0	0	0	10.4751	14.7315	13.3826	9.43612	4.73138	3.31814
FGSG_00774	96	49	53	638	552	551	873	715	773	18.9445	8.47224	8.34272	18.4961	11.9782	13.9137	20.993	19.4228	20.7907
FGSG_00775	94	115	161	1096	1387	1105	554	458	469	60.0719	65.0066	83.1702	102.734	97.4261	90.2309	43.0862	40.2155	40.7457
FGSG_00776	446	423	356	1482	1974	1658	2996	2744	2273	99.9472	83.7234	64.3865	48.554	48.4376	47.2954	81.4364	84.1872	69.0474
FGSG_00777	4540	5188	5213	18011	17951	22023	38692	33049	34160	864.039	872.639	801.305	501.324	374.176	533.758	893.404	861.232	881.384
FGSG_00778	0	19	12	179	132	191	113	124	111	0	5.29198	2.89171	8.2394	4.55425	7.674	4.3212	5.35154	4.71869
FGSG_00779	0	0	0	0	0	0	0	10	0	0	0	0	0	0	0	0	1.01222	0
FGSG_00780	154	150	216	454	543	610	1190	881	1062	28.6492	24.6149	32.5216	12.3839	11.0738	14.4752	26.9215	22.4831	26.8488
FGSG_00781	493	669	689	2160	2543	2420	3942	3122	3257	137.882	165.234	155.48	88.3579	77.9036	86.2062	133.789	119.594	123.527
FGSG_00782	12	27	34	50	46	115	63	85	73	3.73271	7.80612	8.7612	2.35577	1.63847	4.79262	2.48891	3.79682	3.2343
FGSG_00783	0	34	6	8	0	0	6	10	12	0	15.7913	2.39565	0.547854	0	0	0.344481	0.712109	0.814644
FGSG_00784	0	0	0	0	0	0	0	0	0	0	0	0	0	0	0	0	0	0
FGSG_00785	0	0	5	20	19	0	48	24	24	0	0	2.16744	1.75771	1.22158	0	3.51733	1.97981	1.95476
FGSG_00786	2716	2569	3109	16207	16977	18021	8666	8106	7437	433.853	362.573	401.083	378.583	296.987	366.561	167.923	177.264	161.024
FGSG_00787	77	109	137	1014	847	1198	829	939	904	16.6402	20.8025	23.9958	32.191	20.1247	33.1239	21.8225	27.9012	26.5995
FGSG_00788	30	36	31	77	51	94	69	51	55	13.1088	13.703	10.9375	4.93548	2.44009	5.20747	3.64803	3.05693	3.23555
FGSG_00789	150	180	127	368	375	427	439	349	386	44.3571	46.9371	30.3524	15.949	12.1743	16.1059	15.7922	14.1708	15.4952
FGSG_00790	39	38	38	106	70	80	291	222	254	15.8739	13.7906	12.638	6.3637	3.15834	4.20557	14.5982	12.5396	14.2085
FGSG_00792	323	423	360	1517	2797	1964	5361	4812	4314	62.6652	72.6375	56.3538	43.1046	59.508	48.5769	126.357	128.002	113.617
FGSG_00793	6	0	10	190	347	281	349	355	293	2.41245	0	3.61419	13.0092	17.805	16.7234	19.796	22.764	18.6106
FGSG_00794	103	147	125	407	645	650	626	618	406	23.0849	29.1263	22.6271	13.3541	15.8419	18.582	17.0413	18.9939	12.3366
FGSG_00796	33	18	42	132	156	106	146	115	96	6.2244	2.97797	6.30029	3.64573	3.23066	2.54602	3.34406	2.96362	2.45366
FGSG_00797	70	103	94	429	394	503	136	113	163	12.4883	16.373	13.7019	11.3156	7.77619	11.5603	2.97649	2.78686	3.98637
FGSG_00798	889	981	1094	8918	8519	9980	9465	8269	8639	339.375	331.214	337.447	498.233	356.44	485.542	438.708	432.522	447.408
FGSG_00799	130	117	156	904	1281	877	842	789	670	16.6367	13.1729	16.0542	16.904	17.9438	14.2768	13.0728	13.8158	11.6228
FGSG_00800	342	356	469	2207	2618	2391	2713	2857	2705	43.239	39.8185	47.8647	40.8414	36.2765	38.5202	41.6487	49.488	46.394
FGSG_00801	32	78	48	21	41	53	185	159	220	11.0454	23.8601	13.4267	1.06589	1.54425	2.32447	7.85595	7.58602	10.4081
FGSG_00802	1082	1152	1286	10110	11414	12183	10443	8815	9546	484.344	455.789	465.267	662.237	559.933	694.922	567.447	540.564	579.65
FGSG_00803	211	227	191	1140	1891	1242	1749	1754	1609	28.3405	27.0471	20.7472	22.4673	27.9223	21.3168	28.6132	32.3709	29.4016
FGSG_00804	193	187	185	412	590	524	1696	1724	1494	42.6848	36.5226	32.9751	13.3239	14.2926	14.7496	45.5116	52.2194	44.7944
FGSG_00805	93	157	109	157	153	183	468	397	368	11.2462	16.8598	10.6416	2.78484	2.04037	2.84012	6.91696	6.62535	6.07418
FGSG_00806	652	575	747	3720	5252	4286	37197	32513	33897	172.932	134.79	160.113	144.424	152.707	144.875	1198.05	1181.83	1219.96
FGSG_00807	67	100	90	24	50	58	1660	1548	1518	9.38969	12.4147	10.276	0.484156	0.773805	1.03047	28.5482	30.0498	29.1774
FGSG_00808	181	182	246	944	1126	777	1910	1742	1548	61.2558	54.3263	67.2793	46.7332	41.7333	33.4849	78.445	80.7357	71.0376
FGSG_00809	135	152	170	517	381	511	823	817	777	52.796	52.3217	53.6469	29.555	16.3112	25.4261	39.0282	43.7164	41.1482
FGSG_00810	38	74	98	496	671	676	851	719	825	12.4987	21.7961	26.5767	24.3613	24.6651	28.9077	34.6603	33.0396	37.5343
FGSG_00811	234	251	253	679	1068	883	3057	2741	2662	88.6917	84.1603	77.6249	37.7196	44.449	42.7069	140.954	142.616	137.148
FGSG_00812	77	65	72	335	367	359	512	412	467	33.819	25.216	25.4872	21.7341	17.8222	20.2685	27.5847	25.0469	28.0866
FGSG_00813	193	201	325	522	825	573	1725	1518	1818	32.6397	30.0547	44.4116	12.917	15.299	12.3468	35.4196	35.1827	41.7301
FGSG_00814	169	98	213	1475	1624	1228	1612	1516	1551	67.4654	34.4519	68.8271	86.5025	71.3088	62.6865	78.3817	83.2056	84.3071
FGSG_00815	312	344	342	3797	5971	4551	6284	5677	5884	134.819	131.307	119.571	240.428	283.15	250.921	330.078	336.507	345.368
FGSG_00817	1090	1539	1342	3989	5982	4536	7583	6620	6568	176.403	220.18	175.38	94.418	106.035	93.488	148.894	146.703	144.108
FGSG_00818	1768	1931	2189	12002	12788	13686	11525	10283	10049	249.786	241.136	249.738	248.016	197.891	246.267	197.57	198.932	192.489
FGSG_00819	145	171	174	707	701	871	791	829	796	20.9813	21.8963	20.3744	15.0248	11.1547	16.1199	13.9498	16.4889	15.6677
FGSG_00820	153	154	266	970	1658	1212	1292	937	955	28.4482	25.3899	40.0673	26.5191	33.963	28.867	29.3256	23.9922	24.1982
FGSG_00821	11	32	22	31	46	48	92	103	65	4.24165	11.0767	7.03692	1.77658	1.9942	2.39753	4.43169	5.58806	3.50341
FGSG_00822	280	235	343	817	1064	1002	1575	1363	1241	117.743	87.3288	116.545	50.2723	49.0484	53.6855	80.4303	78.5266	70.8045
FGSG_00823	43	16	36	74	75	113	156	77	113	14.4519	4.76132	9.63155	3.60609	2.74937	4.82675	6.3665	3.55659	5.16876
FGSG_00824	567	569	589	1698	1545	1641	3011	2774	2544	68.2825	60.5337	57.2802	29.9234	20.3844	25.1801	44.0121	45.7599	41.5526
FGSG_00825	50	47	77	132	251	178	260	225	292	20.5522	17.2391	25.9488	8.05476	11.4689	9.44203	13.1294	12.8209	16.5105
FGSG_00826	38	39	33	83	69	69	220	216	157	12.17	11.0189	8.50959	3.92125	2.42853	2.81167	8.62594	9.52078	6.8782
FGSG_00827	230	307	337	1085	1360	1239	1947	1722	1582	49.1473	58.0456	58.2184	33.9737	31.8968	33.7816	50.5811	50.4865	45.9308
FGSG_00828	57	52	41	3472	4410	3874	14594	12878	12953	21.16	17.2786	12.3952	190.97	181.627	185.549	665.946	663.198	660.437
FGSG_00829	74	103	78	574	519	427	2528	2202	2264	13.2209	16.2213	11.2126	15.0818	10.224	9.76669	55.1497	54.2287	55.2058
FGSG_00831	475	492	557	8525	10970	9100	4906	4332	4277	57.8155	52.8675	54.7234	151.807	146.287	141.103	72.4625	72.2081	70.5864
FGSG_00832	79	88	75	212	366	333	955	911	915	33.0654	32.3779	25.1153	13.0001	16.8042	17.7852	48.5932	52.2785	52.0046
FGSG_00833	329	395	497	2256	1626	2049	1665	1406	1414	41.8231	44.3818	50.9917	41.9875	22.6529	33.2014	25.6943	24.4855	24.3903
FGSG_00834	19	38	45	135	333	209	262	200	222	6.55236	11.8055	12.7141	7.02953	13.0363	9.502	11.344	9.75293	10.7432
FGSG_00836	322	474	542	999	1019	1018	1733	1492	1556	41.4672	53.974	56.3568	18.805	14.3676	16.6985	27.0808	26.3052	27.1687
FGSG_00837	63	54	35	380	804	398	422	417	333	27.4457	20.9104	12.0768	24.318	38.541	22.1584	22.3919	24.9613	19.7404
FGSG_00838	40882	47596	53019	111125	170144	127402	65248	57083	56812	6530.67	6719.86	6840.41	2595.94	2976.53	2591.48	1264.42	1248.43	1230.22
FGSG_00840	97	64	108	1174	1211	1110	2145	1928	1876	13.6572	7.95449	12.304	24.3449	18.7968	20.0271	36.8924	37.4163	36.0526
FGSG_00841	404	570	531	911	1825	1184	4537	4050	3945	62.7377	78.2744	66.6135	20.7077	31.0607	23.431	85.5533	86.1832	83.1106
FGSG_00842	64	115	115	256	404	250	1187	982	996	32.5636	51.5088	47.3065	19.0399	22.5333	16.1672	73.3306	68.4694	68.779
FGSG_00843	128	168	153	1717	1431	1558	1377	1388	1253	13.3993	15.5231	12.9001	26.287	16.4052	20.7614	17.4841	19.8909	17.7842
FGSG_00844	17	3	28	99	209	92	46	45	64	4.3823	0.682365	5.96049	3.92037	6.2028	3.16394	1.50868	1.66594	2.35752
FGSG_00845	2008	2157	2447	18289	29407	21539	21621	17594	18545	667.445	633.623	656.906	889.228	1070.75	911.876	872.049	800.882	835.811
FGSG_00846	488	636	732	1980	2895	2190	9554	8365	8248	65.3333	75.3064	79.129	38.7835	42.4647	37.3494	155.277	153.429	149.783
FGSG_00847	0	0	0	48	48	31	8	9	5	0	0	0	12.9662	9.71548	7.21433	1.67452	2.20309	1.05526
FGSG_00848	38	27	14	187	222	234	717	734	657	4.15782	2.56331	1.16082	3.00591	2.67361	3.2755	9.55906	11.0452	9.79264
FGSG_00849	2207	2338	2758	7634	9772	8689	33689	29526	29130	495.761	464.228	500.441	250.786	240.416	248.572	918.188	908.184	887.163
FGSG_00850	0	0	0	6	13	12	27	15	16	0	0	0	0.190478	0.323058	0.327403	0.739635	0.467535	0.474186
FGSG_00851	0	3	0	9	0	8	3	2	0	0	0.641678	0	0.469281	0	0.332199	0.111563	0.096087	0
FGSG_00852	475	567	743	3003	3788	3315	5217	4347	4372	107.462	113.433	135.916	99.4989	94.0066	95.6371	143.412	134.858	134.303
FGSG_00853	0	0	8	0	0	0	0	9	6	0	0	2.16277	0	0	0	0	0.432686	0.244351
FGSG_00855	397	409	342	7104	10277	8821	2375	2156	2210	119.229	108.363	82.8178	312.033	338.027	337.341	86.5359	88.6302	89.9688
FGSG_00856	649	814	845	3993	4378	4235	5153	4743	4498	51.6536	57.2534	54.3464	46.5098	38.1893	42.9573	49.7925	51.7225	48.5639
FGSG_00857	626	808	780	5338	7784	6264	11911	10229	10842	105.298	120.144	105.973	131.315	143.413	134.173	243.082	235.604	247.248
FGSG_00858	25	7	4	53	106	113	757	577	494	3.81733	0.956836	0.438037	1.20432	1.81222	2.24578	14.3551	12.3408	10.4643
FGSG_00859	38	45	55	197	241	210	249	160	250	31.4286	33.237	37.0985	24.2191	22.2086	22.5	25.4818	18.4516	28.5914
FGSG_00860	51	63	75	609	867	702	2096	1709	2060	20.6039	22.4149	24.6196	36.2167	38.6039	36.3502	103.433	95.1879	113.613
FGSG_00861	796	892	920	20204	18678	23346	12009	10402	10636	145.134	143.746	135.605	539.232	373.303	542.553	265.864	259.892	263.129
FGSG_00862	107	81	111	378	204	362	589	520	493	14.5117	9.68515	12.1324	7.48498	3.02416	6.23636	9.6906	9.6482	9.04594
FGSG_00863	2952	3114	3333	13714	17625	15719	15459	12831	13544	352.276	328.354	321.193	239.324	230.341	238.848	223.792	209.634	219.092
FGSG_00864	0	0	0	0	1	0	0	0	0	0	0	0	0	0.000139	0	0	0	0
FGSG_00865	96	84	165	951	922	1164	1228	1052	1252	12.7265	9.87797	17.771	18.6089	13.522	19.8366	19.9388	19.2817	22.7247
FGSG_00866	673	716	647	2187	3174	2723	3123	2809	2805	103.862	97.7299	80.7097	49.3906	53.6868	53.5397	58.4981	59.3923	58.7245
FGSG_00867	0	0	19	11	12	8	23	11	13	0	0	13.1773	1.27594	1.03839	0.826329	2.34643	1.2652	1.48894
FGSG_00868	25	26	13	192	177	192	387	403	309	16.175	14.8334	6.50035	18.2328	12.6109	15.9358	30.5328	35.958	27.2481
FGSG_00869	549	615	694	2746	4571	3143	5228	4720	4561	58.569	57.9879	59.8476	42.8905	53.4679	42.7431	67.7387	69.0194	66.0382
FGSG_00870	112	222	188	534	512	738	1312	926	1097	16.3205	28.683	22.1699	11.4228	8.19949	13.7561	23.3062	18.5597	21.7638
FGSG_00871	628	652	768	13138	24765	15255	4765	4042	4412	184.806	169.399	182.372	565.37	798.116	571.642	170.085	162.841	175.992
FGSG_00872	976	1134	951	2003	2929	2211	5355	4760	4458	199.886	205.219	157.245	59.969	65.682	57.6515	133.024	133.447	123.742
FGSG_00873	26	32	32	228	374	376	49	50	42	8.5412	9.28323	8.53412	11.2262	13.791	16.0851	1.99111	2.2668	1.90412
FGSG_00874	179	210	245	1249	1821	1523	1131	923	1081	45.9712	47.6711	50.7586	46.8943	51.2103	49.7927	35.2305	32.4433	37.6273
FGSG_00875	124	198	230	2325	2495	2397	1667	1495	1499	25.6605	36.3411	38.6367	70.8254	56.9224	63.5635	42.1099	42.6233	42.3227
FGSG_00876	5	13	13	82	32	96	77	56	33	1.32337	3.11355	2.75941	3.26685	0.959877	3.34685	2.53972	2.1044	1.22045
FGSG_00877	173	215	204	2786	3497	3293	2260	1923	2142	30.0847	33.1959	28.6499	71.1624	66.8894	73.2413	47.8781	45.9941	50.7246
FGSG_00878	533	596	812	2874	3008	3276	200	236	205	226.436	223.86	278.973	178.756	140.107	177.419	10.3074	13.7365	11.8007
FGSG_00879	0	0	0	41	7	18	41	0	11	0	0	0	2.21589	0.282616	0.829075	1.82381	0	0.52541
FGSG_00880	0	19	8	109	152	146	77	128	97	0	3.74378	1.41532	3.66074	3.82869	4.29737	2.13706	4.02958	3.03372
FGSG_00882	53	113	60	542	982	813	396	395	461	18.3759	34.4754	16.6559	27.5075	37.3532	35.9321	16.6597	18.784	21.6978
FGSG_00883	1320	1363	1308	11550	13679	12645	15255	13231	13459	266.359	243.112	213.136	340.931	302.368	325.006	373.534	365.636	368.255
FGSG_00884	80	73	106	237	410	409	509	468	514	43.9645	35.1602	46.9395	19.0612	24.684	28.6085	33.9505	35.2459	38.2783
FGSG_00885	115	136	131	1064	1965	1147	615	505	492	32.5598	33.9465	29.9758	44.1765	61.1012	41.4689	21.1763	19.6077	18.9034
FGSG_00886	127	120	170	1072	1056	1125	1138	962	1102	49.8726	41.6499	53.7209	61.6347	45.4584	56.3292	54.2589	51.757	58.7261
FGSG_00887	747	819	742	2427	3436	3103	7964	7124	6923	136.48	132.228	109.518	64.8843	68.8047	72.2408	176.663	178.364	171.618
FGSG_00889	6	0	3	0	0	0	11	4	11	1.72215	0	0.722729	0	0	0	0.398887	0.136959	0.458314
FGSG_00890	112	69	91	301	393	395	899	800	901	18.6908	10.1775	12.2966	7.36369	7.20702	8.42884	18.2767	18.3656	20.4713
FGSG_00891	0	0	0	0	0	0	0	4	0	0	0	0	0	0	0	0	0.435955	0
FGSG_00892	355	402	332	5167	5378	5579	3544	3166	3259	45.0659	45.1037	34.0094	95.9239	74.7661	90.1845	54.5706	55.0257	56.0862
FGSG_00893	35	93	86	77	105	117	604	612	594	10.591	25.3447	21.3932	3.47946	3.55444	4.63062	22.7554	26.0376	25.0251
FGSG_00894	546	544	798	7921	9693	9078	8033	7223	7260	447.756	394.504	529.201	950.994	871.537	949.103	800.076	811.918	808.048
FGSG_00895	0	14	2	122	145	139	465	524	519	0	3.04177	0.377319	4.49228	3.97919	4.43888	14.2059	18.0764	17.7238
FGSG_00896	16	0	12	31	40	42	46	19	34	6.87671	0	4.37015	1.99537	1.96331	2.36346	2.47998	1.14877	2.04752
FGSG_00897	9	37	25	81	82	65	331	241	320	2.04188	8.06273	5.06465	2.98745	2.26605	2.08001	10.1407	8.33295	10.9773
FGSG_00898	2005	2203	2587	7599	9414	8988	5742	5313	5478	616.786	599.106	642.772	341.94	317.234	352.191	214.351	223.824	228.487
FGSG_00899	219	205	228	2522	3321	2697	1577	1411	1318	27.4481	22.7463	23.1101	46.3093	45.668	43.1241	24.0273	24.2463	22.4344
FGSG_00900	3097	3236	3604	19448	27065	23587	8465	6835	7468	788.15	727.926	740.845	723.892	754.447	764.478	261.383	238.192	257.675
FGSG_00901	0	34	6	36	51	77	79	58	89	0	33.5568	4.92988	5.84849	6.30565	11.0777	10.7738	8.89717	13.6014
FGSG_00902	109	143	167	847	917	1068	1285	1205	972	39.4858	45.6717	48.7465	44.8844	36.404	49.2944	56.5	59.8269	47.7782
FGSG_00903	132	82	144	639	485	721	606	452	487	35.8486	19.4906	31.5092	25.3971	14.4348	24.952	19.9827	16.8157	17.9226
FGSG_00904	76	103	112	703	801	803	729	590	570	48.4903	58.4184	58.3872	66.408	56.6265	65.9843	57.1291	52.1641	49.8889
FGSG_00905	95	129	176	355	591	448	594	539	667	23.5968	28.431	35.6239	13.0295	16.2288	14.2976	18.0658	18.491	22.6903
FGSG_00906	927	1138	1204	3070	2716	3235	5409	4633	4626	108.732	117.884	114.001	52.6465	34.8873	48.3138	76.9625	74.3923	73.5544
FGSG_00907	211	387	338	1084	2021	1415	358	250	252	110.119	178.625	142.438	82.8361	115.635	94.1446	22.6361	17.8219	17.8338
FGSG_00908	356	196	328	2794	3100	3113	1959	1830	1955	249.036	121.085	185.113	286.354	237.919	277.807	166.502	175.563	185.645
FGSG_00909	312	346	419	975	979	1291	1797	1646	1620	44.8227	43.9775	48.6279	20.486	15.4112	23.6403	31.3445	32.3926	31.5833
FGSG_00910	354	334	380	5028	9392	5324	4821	3906	4266	40.9871	34.1042	35.4606	85.133	119.099	78.4992	67.727	61.9137	66.9555
FGSG_00911	173	100	217	1686	2196	1777	776	690	866	49.3212	25.0018	49.8518	70.3695	68.6546	64.589	26.8482	26.9621	33.5027
FGSG_00912	154	163	179	956	1031	837	1503	1183	1210	22.7937	21.3583	21.4155	20.8171	16.8074	15.8731	27.1502	24.105	24.4187
FGSG_00913	37	26	25	557	590	549	578	486	479	20.0695	12.4022	10.8631	44.4514	35.2846	38.1216	38.269	36.3023	35.3947
FGSG_00914	30	13	56	117	166	152	172	182	179	13.9832	5.44519	21.5284	8.1189	8.64853	9.20744	9.94861	11.8325	11.5275
FGSG_00915	68	47	54	136	136	157	215	234	180	15.572	9.41103	9.89338	4.57734	3.41841	4.6107	6.00188	7.39414	5.6105
FGSG_00916	1931	1943	2161	14934	21677	15360	15416	14301	13964	133.064	118.366	120.282	150.531	163.632	134.81	128.905	134.954	130.468
FGSG_00917	478	804	805	2610	3786	2888	4254	3650	3540	244.435	363.746	332.95	195.49	212.359	188.37	264.336	255.997	245.814
FGSG_00918	0	4	8	24	15	23	58	42	49	0	2.97067	5.07245	3.05462	1.3743	2.48652	6.03866	4.97756	5.7545
FGSG_00919	0	2	0	13	13	17	6	10	8	0	1.23396	0	2.02023	1.53382	2.35046	0.76485	1.44469	1.08177
FGSG_00920	0	3	0	4	0	0	0	0	0	0	0.85893	0	0.168083	0	0	0	0	0
FGSG_00921	4398	4947	5703	75258	110404	85619	73958	66007	65813	753.779	749.447	789.541	1886.47	2072.5	1868.79	1537.92	1549.05	1529.24
FGSG_00922	0	0	0	0	0	25	11	0	27	0	0	0	0	0	1.48662	0.589872	0	1.67811
FGSG_00923	70	83	88	512	551	607	1431	1207	1111	13.548	14.132	13.694	14.5534	11.7271	15.0355	33.7816	32.1505	29.2928
FGSG_00924	72	56	120	342	427	324	1063	713	916	18.6542	12.9489	25.4072	13.0926	12.2607	10.8104	33.8418	25.6116	32.5638
FGSG_00925	316	439	411	748	751	758	2043	1937	1935	43.7156	53.7034	45.9773	15.1547	11.4031	13.3748	34.354	36.7669	36.3695
FGSG_00926	562	709	625	2040	3115	2272	1575	1525	1554	115.117	128.459	103.487	61.1777	69.9807	59.3311	39.1793	42.8274	43.1918
FGSG_00927	0	0	0	0	0	0	0	0	0	0	0	0	0	0	0	0	0	0
FGSG_00928	0	0	0	0	0	11	0	0	0	0	0	0	0	0	0.383073	0	0	0
FGSG_00929	153	186	199	644	803	705	1407	1061	1041	45.4945	48.8867	47.6618	28.0018	26.1741	26.7182	50.7913	43.2226	41.9976
FGSG_00930	200	219	174	1120	1411	1353	870	807	939	42.0417	40.5758	29.4878	34.4479	32.4852	36.2366	22.1805	23.239	26.7619
FGSG_00931	7	10	9	79	155	158	185	148	173	1.66912	2.23907	1.81722	3.03137	4.42833	5.25681	5.87157	5.29278	6.14315
FGSG_00932	272	277	377	1156	1477	1167	2443	1872	2130	35.3005	31.754	39.5166	21.9917	21.0409	19.3181	38.5438	33.3279	37.5524
FGSG_00933	20	13	38	50	62	29	118	116	160	4.95989	2.85171	7.50299	1.82645	1.6755	0.89514	3.55029	3.95566	5.41037
FGSG_00934	154	194	171	2095	2862	2268	1407	1195	1176	37.5143	41.6911	33.609	74.7126	76.4448	70.433	41.6218	39.9108	38.8696
FGSG_00935	421	528	659	3179	5874	3473	4307	3646	4073	102.389	113.385	129.436	113.089	156.489	107.573	127.117	121.425	134.318
FGSG_00936	0	0	0	0	0	0	0	0	0	0	0	0	0	0	0	0	0	0
FGSG_00937	0	0	0	0	0	0	0	0	0	0	0	0	0	0	0	0	0	0
FGSG_00938	0	0	0	0	0	0	8	10	13	0	0	0	0	0	0	0.414108	0.611085	0.80411
FGSG_00939	137	91	120	617	446	564	1227	1096	1187	19.2754	11.3106	13.6694	12.7306	6.88276	10.1364	21.0005	21.1705	22.7035
FGSG_00940	38	24	23	148	234	167	134	121	73	26.9053	14.7217	12.9714	15.5566	18.465	15.3176	11.7074	11.9255	7.0687
FGSG_00941	711	726	836	6755	9730	6766	4374	3784	3777	215.311	194.345	204.582	299.386	322.987	261.123	160.824	157.004	155.186
FGSG_00942	0	0	0	6	10	5	9	7	7	0	0	0	0.422239	0.570649	0.330321	0.607501	0.486928	0.47804
FGSG_00943	0	0	0	4	3	2	16	8	8	0	0	0	0.400393	0.204672	0.170156	1.29119	0.690859	0.75497
FGSG_00944	0	0	0	0	6	0	0	0	0	0	0	0	0	0.297646	0	0	0	0
FGSG_00945	63	113	154	144	272	180	424	391	461	13.8783	22.0514	27.3457	4.62183	6.55569	5.03645	11.3425	11.8217	13.7813
FGSG_00946	207	314	379	1439	2657	1654	2880	2494	2432	32.7685	44.0123	48.4762	33.3867	46.1658	33.4235	55.4444	54.167	52.3178
FGSG_00947	535	557	566	10816	14423	13159	5012	4718	4942	113.003	104.006	96.6937	334.661	334.21	354.537	128.63	136.652	141.753
FGSG_00948	0	0	0	130	119	136	0	0	0	0	0	0	15.7212	10.7583	14.2828	0	0	0
FGSG_00949	0	0	0	185	222	124	0	0	0	0	0	0	10.1218	9.07555	5.86679	0	0	0
FGSG_00950	348	402	406	3439	4516	4760	5208	4309	4376	77.9631	79.5468	73.4123	112.75	110.899	135.898	141.659	132.275	133.017
FGSG_00951	88	118	80	226	343	222	587	558	464	27.8795	32.936	20.3516	10.4638	11.9324	8.95107	22.5884	24.2685	19.9457
FGSG_00952	36	33	25	272	255	340	288	198	282	12.3452	9.91636	6.78067	13.6661	9.59694	14.8722	12.021	9.33363	13.1636
FGSG_00955	579	677	742	2924	5298	3206	5817	4955	5012	141.206	145.867	146.09	104.296	141.519	99.5816	172.153	165.486	165.724
FGSG_00956	8	23	35	141	145	161	153	130	125	2.4976	6.75469	9.4699	7.00862	5.37589	6.94174	6.31425	6.03562	5.76669
FGSG_00957	132	224	196	1000	1149	1036	1201	1136	1105	19.2549	28.9613	23.1345	21.4341	18.4435	19.3227	21.3602	22.7826	21.9459
FGSG_00958	60	72	105	483	674	615	475	425	473	10.6239	11.2806	15.0472	12.6453	13.2012	14.0031	10.3011	10.4058	11.4593
FGSG_00959	546	608	676	4285	7884	4835	3252	3203	3242	64.1917	63.1929	64.123	73.6894	101.529	72.3915	46.384	51.5585	51.6748
FGSG_00960	18	19	27	89	122	119	216	179	149	4.2509	3.95624	5.25136	3.12984	3.21319	3.6508	6.31632	5.88952	4.87181
FGSG_00961	90	143	80	1580	2411	2159	1633	1517	1571	11.9492	16.7896	8.53951	30.879	35.2917	36.7402	26.4797	27.7542	28.4682
FGSG_00963	22	17	17	196	247	248	1257	1216	1255	11.2751	7.53312	6.80624	14.7459	13.9448	16.2343	78.6255	85.8491	87.7247
FGSG_00964	86	84	74	611	810	689	346	370	404	46.8677	40.4913	32.6894	49.016	48.6511	48.0717	23.0129	27.7545	30.0168
FGSG_00965	10	35	41	278	209	236	255	132	256	1.99013	6.31874	6.75355	8.4867	4.77462	6.27246	6.4664	3.76682	7.22835
FGSG_00966	32	16	25	132	141	205	197	156	234	8.3211	3.53798	5.24818	5.05722	4.03401	6.84303	6.26041	5.58454	8.3047
FGSG_00967	330	425	415	3083	3607	3283	2963	2809	2682	41.2408	46.9732	41.966	56.4934	49.5056	52.3911	45.0413	48.2008	45.5617
FGSG_00968	29	18	19	167	143	140	480	400	485	14.1685	7.55057	7.42012	12.0281	7.69194	8.74705	28.6591	26.9538	32.3861
FGSG_00969	327	479	522	6059	9172	6649	6931	6399	6331	43.6543	56.5029	56.2892	118.393	134.212	113.126	112.347	117.053	114.681
FGSG_00970	44	9	48	178	210	227	457	411	363	6.10187	1.00162	5.42795	3.65193	3.23052	4.07379	7.80089	7.91393	6.937
FGSG_00971	81	67	42	232	289	290	534	407	471	24.0315	17.5903	10.0391	10.0515	9.40315	10.944	19.2169	16.5206	18.9721
FGSG_00972	53	21	23	165	132	158	224	250	150	18.4565	6.19146	6.44964	8.37624	4.99938	6.98951	9.45974	11.9061	7.08314
FGSG_00973	75	86	92	1514	1629	1677	505	435	431	19.7667	20.0531	19.6537	58.5955	47.2085	56.5307	16.1945	15.7309	15.4363
FGSG_00974	2692	2887	3280	8954	15608	9462	28821	24494	25560	285.81	270.831	281.253	139.017	181.473	127.905	371.203	356.038	367.855
FGSG_00975	317	442	388	1005	1964	1095	1870	1861	1635	44.4892	54.8364	44.0207	20.6562	30.2515	19.6097	31.9081	35.8356	31.164
FGSG_00976	19	28	12	424	555	490	990	761	770	2.0062	2.66804	1.0429	6.77352	6.64368	6.82527	13.1318	11.3888	11.4079
FGSG_00977	6	0	0	0	16	0	6	17	21	2.2745	0	0	0	0.66181	0	0.24932	0.87136	1.06254
FGSG_00979	3189	3626	3786	29629	42346	34583	37553	31742	33436	663.107	666.482	635.899	901.103	964.445	915.801	947.41	903.788	942.613
FGSG_00980	0	0	0	0	3	0	0	0	0	0	0	0	0	0.162764	0	0	0	0
FGSG_00982	75	43	47	95	87	102	225	294	252	15.3415	7.73933	7.71643	2.84576	1.9598	2.66663	5.61397	8.28824	7.02342
FGSG_00983	90	164	175	1451	2287	1413	611	641	547	17.1979	27.8956	27.1459	40.8234	48.201	34.6074	14.2448	16.8802	14.2698
FGSG_00984	71	72	107	959	1162	1074	374	298	320	23.3137	20.7021	28.3455	46.1603	41.9241	45.0336	14.9133	13.4218	14.2914
FGSG_00985	10	14	32	192	197	176	277	208	180	2.38509	2.89142	6.11381	6.702	5.1335	5.33511	8.02564	6.77832	5.80321
FGSG_00986	794	752	983	6679	9256	7769	14836	13442	13288	167.583	140.207	167.628	206.309	214.106	208.938	380.15	388.734	380.472
FGSG_00987	106	105	121	585	1212	688	378	372	383	37.4803	32.7705	34.3831	30.2846	47.0267	31.0344	16.2191	18.0398	18.3754
FGSG_00989	63	35	96	59	84	84	307	329	309	14.0447	6.75048	17.3046	1.9223	2.0381	2.38195	8.34596	10.092	9.37499
FGSG_00990	0	2	0	0	0	3	0	0	0	0	0.607031	0	0	0	0.132079	0	0	0
FGSG_00992	3	0	0	69	39	39	26	56	45	0.997123	0	0	3.9416	1.65797	1.92912	1.23179	2.96045	2.3877
FGSG_00993	0	0	0	38	84	84	133	60	33	0	0	0	2.15926	3.61003	4.22098	6.33382	3.21543	1.74459
FGSG_00994	9	16	52	1300	1978	1668	556	524	638	2.95035	4.76267	14.1014	63.9889	72.9543	71.5131	22.7129	24.154	29.1133
FGSG_00995	127	208	153	781	972	776	728	656	563	37.0142	53.8723	36.1229	33.4981	31.2197	28.9908	25.9271	26.3518	22.3898
FGSG_00996	522	476	627	2699	5321	2843	2174	2106	1986	115.64	93.2939	112.309	87.5909	129.3	80.3148	58.5259	63.9823	59.7304
FGSG_00997	88	160	144	1209	1219	1457	1155	969	942	54.5071	88.2026	72.5935	110.413	83.4211	115.887	87.5635	82.8291	79.765
FGSG_00998	152	157	225	923	825	1007	1040	841	908	80.2238	73.0119	95.9083	71.2441	47.6516	67.6651	66.5463	60.7558	64.9541
FGSG_00999	232	312	268	879	1216	1094	2674	1998	1973	48.6639	57.7898	45.2382	26.9581	27.9235	29.2196	68.0266	57.3668	56.0812
FGSG_01000	255	167	169	5047	10132	5954	6007	5060	4970	58.4993	33.8682	31.3291	169.775	255.261	174.426	167.637	159.357	154.991
FGSG_01002	28	69	63	223	179	190	287	217	336	6.76984	14.5903	12.2907	7.869	4.71757	5.83782	8.3989	7.16123	11.0167
FGSG_01003	51	44	63	407	591	524	460	417	478	7.69831	5.95746	7.74965	9.1507	9.95234	10.2564	8.56448	8.78071	9.95488
FGSG_01004	201	210	246	947	773	817	1307	1207	1139	29.2898	26.9428	28.8993	20.1701	12.3214	15.1517	23.0982	24.0799	22.4886
FGSG_01005	6	0	12	172	163	107	53	35	10	1.90452	0	3.11934	8.35206	5.91318	4.49097	2.11375	1.54871	0.418475
FGSG_01006	203	202	217	1498	1519	1855	1266	1144	1067	22.6777	20.0058	19.6542	24.5875	18.6631	26.5073	17.2353	17.5778	16.2252
FGSG_01007	40	7	17	235	220	266	231	162	196	16.6468	2.31806	5.55602	14.5375	10.2015	14.3168	11.8602	9.36555	11.2507
FGSG_01008	678	1080	1014	10476	12992	12551	10283	8953	9559	246.031	346.766	297.337	556.668	516.992	580.732	453.289	445.397	470.843
FGSG_01010	120	131	117	363	381	468	556	514	496	38.4003	37.073	30.2455	17.0365	13.4171	19.1448	21.6783	22.5951	21.6197
FGSG_01011	29	55	21	359	384	414	478	419	346	11.3809	19.2722	6.5588	21.0899	16.9318	21.2144	23.3097	23.0875	18.8639
FGSG_01012	252	174	299	1185	1080	1108	693	649	651	30.2676	18.5233	29.0652	20.8736	14.245	16.9922	10.128	10.6932	10.6326
FGSG_01013	371	289	320	1708	2326	1970	2229	2092	1991	107.169	73.7629	74.6206	72.3278	73.7446	72.6126	78.2931	82.9357	78.1386
FGSG_01014	2435	2452	2661	15750	16826	17570	21204	18370	18984	447.219	398.066	394.683	423.107	338.499	410.983	472.542	462.014	472.742
FGSG_01015	5707	6600	6425	2133	2737	2628	927	655	777	821.126	839.237	746.572	44.868	43.1175	48.1404	16.1649	12.8953	15.1456
FGSG_01016	2795	2882	3062	16646	20187	19139	15760	13052	13832	820.543	747.551	725.891	714.625	649.008	715.461	561.268	524.581	550.429
FGSG_01017	618	598	586	1360	1453	1694	6499	5728	5865	101.173	86.6236	77.5654	32.5976	26.075	35.3568	129.232	128.534	130.306
FGSG_01018	60	67	88	420	628	444	453	491	453	32.4553	31.6377	38.0689	33.1987	37.2213	30.5746	29.6992	36.3665	33.2189
FGSG_01019	36	67	37	401	621	540	363	385	457	12.2696	20.4574	10.3851	20.5191	23.8228	24.077	15.3928	18.4472	21.6655
FGSG_01020	156	268	233	468	876	527	784	643	674	82.5187	124.979	99.5515	36.2337	50.7644	35.4992	50.2937	46.5926	48.3504
FGSG_01021	1166	1299	1570	11714	17463	14300	12604	11526	11358	474.887	467.482	516.429	697.729	778.969	741.673	622.776	642.725	627.094
FGSG_01022	123	130	129	340	411	407	803	628	648	23.3242	21.7353	19.844	9.46196	8.5659	9.8657	18.5662	16.375	16.7414
FGSG_01023	69	42	114	141	62	165	398	437	389	42.7339	22.8731	57.1636	12.7868	4.22621	13.0842	30.0995	37.2588	32.8603
FGSG_01024	351	446	394	2309	2638	2379	2724	2251	2404	35.1631	39.5002	31.8888	33.8876	28.9918	30.3983	33.1597	30.9246	32.6989
FGSG_01025	12	19	31	120	265	164	142	68	163	5.21616	7.5905	11.5217	8.26049	13.7228	9.88654	8.13036	4.35572	10.4033
FGSG_01026	827	948	1020	1669	1780	2204	7953	7236	7347	210.676	213.515	209.984	62.1835	49.6714	71.5228	245.912	252.517	253.848
FGSG_01027	206	262	365	693	621	666	777	750	640	41.0445	46.1229	58.7323	20.2093	13.5607	16.9	18.7964	20.4745	17.3078
FGSG_01028	119	65	133	956	1123	993	939	956	808	52.6796	25.3782	47.4973	62.0718	54.6	56.1502	50.5554	58.129	48.6034
FGSG_01029	263	242	288	1837	2702	2077	2914	2467	2322	39.4034	31.98	34.89	40.2912	44.387	39.6814	53.0371	50.6744	47.2274
FGSG_01030	74	35	88	837	1391	994	597	566	529	14.6795	5.97988	14.0137	24.3134	30.2755	25.1386	14.3817	15.3847	14.2289
FGSG_01031	847	874	1257	3066	4675	3368	2433	2176	2362	260.895	238.066	312.91	138.182	157.814	132.19	90.9603	91.8291	98.6895
FGSG_01032	24	123	76	1777	2083	2174	820	720	720	8.66261	39.4857	22.3579	94.8508	83.2808	101.081	36.3002	35.985	35.6069
FGSG_01033	105	86	93	282	418	265	582	501	457	56.8358	40.9226	40.7573	22.3667	24.8683	18.2867	38.3595	37.2779	33.6253
FGSG_01034	0	0	0	0	0	0	7	0	0	0	0	0	0	0	0	0.505452	0	0
FGSG_01035	42	37	61	314	312	371	230	207	188	4.35388	3.4596	5.17709	4.85384	3.61588	5.00631	2.94893	2.99764	2.69103
FGSG_01036	35	19	34	144	186	195	420	390	356	7.70803	3.68383	5.96576	4.69598	4.5258	5.51745	11.3693	11.9132	10.7514
FGSG_01037	96	128	135	268	258	299	595	596	508	30.5278	36.098	34.732	12.5535	9.04456	12.1812	23.1224	26.1381	22.0761
FGSG_01038	8	10	42	179	212	220	350	209	288	2.89454	3.2749	12.8206	10.0388	8.92794	10.7788	16.3174	10.9822	15.002
FGSG_01039	122	171	112	1125	1394	1273	1646	1382	1599	24.7206	30.6955	18.413	33.5974	31.1571	33.0846	40.7769	38.629	44.2517
FGSG_01040	24	11	29	339	395	540	846	694	756	6.51375	2.42735	6.19394	13.4727	11.7711	18.7307	27.9599	25.8559	27.9165
FGSG_01041	18	12	22	85	131	115	114	143	194	4.58688	2.71813	4.59964	3.26768	3.74897	3.84556	3.61516	5.14199	6.88331
FGSG_01042	10	0	17	164	186	125	64	70	79	1.0344	0	1.46691	2.70555	2.30236	1.80472	0.874539	1.07974	1.20908
FGSG_01043	132	180	170	262	324	416	800	646	667	31.8367	38.4211	33.0245	9.23929	8.55264	12.7751	23.4237	21.3615	21.8297
FGSG_01044	85	40	62	432	452	409	379	485	403	61.2203	25.0805	35.5722	45.5469	35.6454	37.5215	33.147	47.9063	39.3833
FGSG_01045	40	90	59	374	512	345	611	495	482	10.1793	20.2393	12.1053	14.0438	14.3779	11.277	19.0219	17.3754	16.7603
FGSG_01046	92	190	193	739	646	873	578	584	620	12.7503	23.4788	21.775	15.107	9.87857	15.5303	9.79762	11.1763	11.7408
FGSG_01047	273	279	314	877	1523	1013	2487	2400	1971	57.5639	52.0677	53.54	27.1273	35.2899	27.2724	63.8357	69.5103	56.5292
FGSG_01048	176	174	177	230	218	322	596	424	388	33.8848	29.5746	27.565	6.49643	4.59367	7.89706	13.9513	11.2078	10.153
FGSG_01049	2193	2327	2365	15900	22011	15253	28182	24216	23476	35.6731	33.4565	31.0764	37.8346	39.2235	31.6046	55.6318	53.9496	51.7829
FGSG_01050	89	98	105	466	552	348	415	381	396	14.9465	14.6228	14.3371	11.5155	10.2089	7.47557	8.5131	8.81002	9.0766
FGSG_01051	121	114	148	443	588	540	1094	784	863	22.7433	18.8029	22.4866	12.1773	12.1207	12.9403	24.97	20.2037	22.0161
FGSG_01052	175	125	267	1586	1636	1711	1896	1734	1796	48.2744	30.4113	59.4187	63.9727	49.4368	60.1144	63.4677	65.5116	67.1588
FGSG_01053	65	76	99	179	214	191	370	324	341	21.6962	22.5822	26.9866	8.82552	7.90817	8.18191	15.1266	14.9402	15.6117
FGSG_01054	0	0	7	0	14	36	0	8	8	0	0	2.1377	0	0.570218	1.70916	0	0.412639	0.383675
FGSG_01055	631	924	867	1493	2764	1719	2994	2375	2462	114.085	147.671	126.581	39.4795	54.7425	39.5743	65.6937	58.7949	60.3631
FGSG_01056	846	983	1033	692	555	698	327	357	357	476.741	489.886	470.478	57.0473	34.2274	50.0671	22.3425	27.5048	27.2279
FGSG_01057	1118	1066	1159	995	1563	1117	736	712	828	210.294	177.228	176.138	27.3796	32.1969	26.7422	16.7951	18.3349	21.1075
FGSG_01058	0	0	0	10	0	10	16	33	9	0	0	0	0.211358	0	0.187549	0.28641	0.658871	0.171098
FGSG_01059	669	881	837	21037	21306	22827	7784	6489	6979	163.521	190.313	165.101	752.012	570.349	710.522	230.82	217.17	231.234
FGSG_01060	10	0	0	35	70	56	10	22	8	4.71728	0	0	2.35763	3.61828	3.35234	0.573024	1.37554	0.48965
FGSG_01061	0	7	0	0	0	0	0	0	0	0	2.41015	0	0	0	0	0	0	0
FGSG_01062	12	24	28	305	269	264	234	232	243	4.31913	7.59588	8.05436	16.2489	10.7291	12.2656	10.3362	11.5605	12.0127
FGSG_01063	54	44	80	443	613	523	252	196	261	19.8112	14.174	23.8588	24.0761	24.946	24.7515	11.3615	9.95989	13.1379
FGSG_01064	304	385	359	3379	3215	3499	1490	1394	1299	53.041	59.5026	50.5998	86.4086	61.5646	77.9001	31.5925	33.3746	30.7868
FGSG_01065	67	76	130	509	754	616	268	299	280	16.301	16.3499	25.774	18.3318	20.3317	19.3263	7.99967	10.0778	9.33055
FGSG_01066	14	23	24	147	176	181	345	301	187	2.05807	3.00171	2.85227	3.19575	2.87338	3.42226	6.23733	6.12921	3.77774
FGSG_01067	18	7	37	39	96	106	213	181	184	4.36191	1.4552	7.39174	1.41652	2.6069	3.34986	6.41986	6.14091	6.18823
FGSG_01068	1328	1428	1324	2162	3500	2735	11064	10389	9676	273.478	259.854	220.141	65.1173	78.9338	71.7167	276.434	292.937	270.139
FGSG_01069	95	152	124	367	369	427	508	329	344	28.022	39.5402	29.6218	15.8789	11.9496	16.0811	18.2052	13.2955	13.7852
FGSG_01070	1180	1384	1588	6896	12065	7744	5773	5239	5012	416.7	431.894	452.698	356.122	466.577	348.216	247.279	253.27	239.93
FGSG_01072	27	11	31	55	37	56	46	22	24	18.4785	6.4296	17.4522	5.57212	2.80487	4.94165	3.93029	2.03573	2.20928
FGSG_01074	0	2	0	3	0	0	13	10	11	0	1.08061	0	0.301968	0	0	1.52442	1.36891	1.44193
FGSG_01075	0	0	0	0	0	0	0	0	0	0	0	0	0	0	0	0	0	0
FGSG_01076	0	0	0	0	0	0	8	19	12	0	0	0	0	0	0	0.610608	1.66896	1.02583
FGSG_01077	0	0	0	0	0	0	0	0	0	0	0	0	0	0	0	0	0	0
FGSG_01078	0	0	0	0	0	0	0	0	0	0	0	0	0	0	0	0	0	0
FGSG_01081	1378	1479	1505	12673	13490	14684	12153	10980	11081	397.472	376.856	350.591	534.552	426.139	539.333	425.256	433.603	433.272
FGSG_01082	305	345	351	2720	3824	2935	2492	2301	2218	82.8293	82.895	77.0951	108.294	113.995	101.725	82.2759	85.7689	81.8513
FGSG_01083	391	531	416	3944	6423	4926	1606	1404	1424	142.403	171.013	122.458	210.389	256.587	228.836	71.0701	70.1062	70.3762
FGSG_01084	159	130	78	253	353	234	237	111	192	28.6713	20.6882	11.256	6.64959	6.9628	5.37125	5.16939	2.73169	4.67112
FGSG_01085	321	212	284	714	1006	903	2171	1957	1985	98.9139	57.8901	70.6801	32.2425	34.0149	35.5082	81.3832	82.7859	83.142
FGSG_01086	871	987	971	5202	6918	6402	5924	5314	4900	132.391	132.577	119.247	115.726	115.242	124.005	109.323	110.664	101.039
FGSG_01087	0	0	9	52	66	77	38	3	47	0	0	4.83829	5.06048	4.79585	6.54725	3.08882	0.22379	4.26235
FGSG_01088	5	0	0	68	91	82	9	12	13	0.892225	0	0	2.07574	2.08039	2.17	0.228009	0.321657	0.355256
FGSG_01089	0	0	0	0	0	0	0	0	0	0	0	0	0	0	0	0	0	0
FGSG_01091	14	36	27	235	288	252	240	125	172	6.66618	15.3183	10.2218	16.5873	15.1832	15.475	14.0203	8.21394	11.261
FGSG_01092	35	126	74	269	374	407	647	564	691	9.53589	30.9661	16.6701	10.962	11.4228	14.4467	21.9233	21.5629	26.1635
FGSG_01094	99	72	107	1017	1092	1115	988	1022	893	48.4792	31.3041	42.2767	73.1859	58.8541	69.8725	58.9516	68.8423	59.5265
FGSG_01095	362	338	487	492	641	475	2261	2228	1956	62.5097	51.4755	67.8381	12.4246	12.123	10.4354	47.354	52.6834	45.7824
FGSG_01096	50	63	38	279	316	278	363	354	344	16.5055	18.3681	9.95809	13.438	11.4247	11.6753	14.5323	16.0016	15.3652
FGSG_01097	235	221	241	1582	1791	1701	1270	1082	1077	64.5672	53.7246	53.5381	63.7704	54.0808	59.7083	42.4769	40.8323	40.2305
FGSG_01098	62	54	61	575	374	433	841	792	723	23.7562	18.3434	18.9562	32.743	15.9189	21.4254	39.7159	42.2254	38.1648
FGSG_01099	1700	2381	2299	20055	32470	23742	20063	17205	17898	455.579	564.071	497.55	786.101	953.14	810.332	652.378	631.386	650.305
FGSG_01100	425	536	500	3322	5942	3644	3585	3184	3175	87.6258	97.8326	83.3015	100.342	134.398	95.8399	89.8251	90.0153	88.8821
FGSG_01101	59	61	64	706	710	764	780	753	572	8.6916	7.83316	7.60829	15.2359	11.4768	14.3663	13.9624	15.2125	11.4347
FGSG_01102	76	85	89	1734	1666	2008	1145	1004	961	22.1254	21.8507	20.7928	73.8225	53.12	74.4295	40.4314	40.0093	37.9188
FGSG_01103	121	101	60	185	246	254	432	414	505	26.4802	19.3753	10.4753	5.90681	5.88398	7.05842	11.4578	12.3871	14.9714
FGSG_01104	112	160	150	719	946	881	1654	1350	1601	22.15	28.1258	24.1119	20.95	20.6431	22.3539	39.975	36.8187	43.2446
FGSG_01105	68	110	87	2323	3147	3040	1441	1355	1273	20.3583	29.2678	20.994	102.627	104.106	116.941	52.7957	56.0153	52.1135
FGSG_01106	537	544	662	3396	3160	3332	3206	2878	2826	70.4942	63.1319	70.2114	65.2273	45.4493	55.7224	51.0756	51.7552	50.3077
FGSG_01107	121	129	126	618	833	756	1110	954	936	17.5648	16.6137	14.7495	13.1891	13.3109	14.0575	19.6604	19.0622	18.5185
FGSG_01108	159	219	150	69	70	89	956	692	746	28.9679	35.2165	22.0354	1.84179	1.38247	2.06193	21.1642	17.2758	18.456
FGSG_01109	172	216	256	1151	1613	1321	1421	1258	1154	33.0805	36.7013	39.7145	32.4449	34.0367	32.4167	33.2233	33.1944	30.1454
FGSG_01111	2371	2795	2932	8743	15182	10003	20570	18310	18464	485.765	506.165	485.159	261.993	340.697	261.012	511.361	513.683	512.907
FGSG_01112	299	268	268	1826	2419	2025	1691	1308	1119	51.5643	40.8397	37.2984	46.0437	45.6814	44.472	35.3747	30.8743	26.1617
FGSG_01114	10	8	4	11	0	8	12	34	20	8.64142	5.40683	2.48926	1.28069	0	0.823409	1.25711	3.97281	2.27657
FGSG_01115	36	32	4	4	7	25	53	51	39	11.8891	9.3125	0.878761	0.17006	0.249401	1.02029	2.10116	2.27422	1.73404
FGSG_01116	163	207	172	622	777	703	1275	1177	1221	37.3626	42.0773	31.8695	20.9074	19.5645	20.5908	35.5815	37.0731	38.0895
FGSG_01117	67	133	66	526	781	530	708	775	820	21.0928	37.2278	16.9945	24.507	27.2774	21.5181	27.3803	33.8118	35.4315
FGSG_01118	55	134	101	615	788	780	1062	933	1072	29.8132	64.9204	44.9957	49.589	47.6109	54.8126	71.0506	70.4488	80.1628
FGSG_01119	482	506	653	1279	1581	1660	3002	2778	2804	151.614	140.687	165.879	58.8409	54.4654	66.4734	114.573	119.669	119.565
FGSG_01120	1069	1127	1426	5928	9412	6255	8202	7924	8203	131.165	122.144	141.318	106.383	126.487	97.7347	122.091	133.12	136.446
FGSG_01121	57	42	59	212	176	284	614	644	613	31.2074	20.3818	26.0959	17.133	10.6194	19.9899	41.1733	48.6731	45.8656
FGSG_01122	65	87	56	539	902	846	424	368	285	17.2784	20.6828	12.1761	21.2215	26.6175	29.0435	13.8618	13.5492	10.3887
FGSG_01123	245	272	345	1182	1274	1291	1727	1554	1412	82.9006	81.5695	94.4918	58.6285	47.3156	55.7639	71.0828	72.1584	64.9306
FGSG_01124	13	17	47	49	89	76	81	95	90	12.5096	13.8911	35.8028	6.89341	9.32979	9.22905	9.42132	12.4753	11.6912
FGSG_01125	42	60	55	283	560	402	487	426	378	32.0359	40.3862	33.5099	31.6744	46.9899	39.194	45.3101	44.7495	39.2504
FGSG_01126	24	13	0	3724	3534	4690	1227	954	1157	4.79711	2.26349	0	113.429	80.6128	124.395	30.9913	27.2058	32.6461
FGSG_01127	0	0	0	74	15	16	0	4	11	0	0	0	3.87515	0.574727	0.715902	0	0.154341	0.529978
FGSG_01128	241	239	264	4494	5220	5297	3019	3001	3115	42.8194	37.5175	37.7769	116.829	101.613	119.892	65.1051	73.0318	75.0552
FGSG_01129	60	18	69	283	443	367	932	918	779	29.3754	7.6435	27.2124	20.3591	23.8934	23.0044	55.7191	61.8809	52.0316
FGSG_01130	68	55	51	1346	1745	1568	814	778	747	21.7342	15.5268	13.1506	63.4427	61.599	64.3765	31.8281	34.3475	32.6495
FGSG_01131	83	121	99	243	396	280	859	682	621	37.4169	48.5917	36.1496	16.1279	19.7107	16.1823	47.3677	42.4117	38.2691
FGSG_01132	5	4	2	88	75	127	72	58	97	0.863867	0.697213	0.327545	2.65291	1.70197	3.36296	1.79941	1.64363	2.73139
FGSG_01133	401	516	530	1382	1671	1442	4305	4118	4271	90.2098	102.632	96.4194	45.533	41.2315	41.3725	117.685	127.031	130.458
FGSG_01134	688	942	864	9618	15241	11841	10611	9211	9254	170.882	206.652	173.3	349.428	414.692	374.602	319.805	313.299	311.663
FGSG_01135	326	324	373	5543	8806	6508	4171	3537	3726	105.826	92.8988	97.741	263.466	313.463	269.363	164.471	157.368	164.141
FGSG_01136	132	127	88	915	1446	1114	905	709	766	58.4948	49.5736	31.2265	59.4003	70.2847	62.9946	48.7436	43.0995	46.1061
FGSG_01137	108	160	121	733	1261	930	427	392	588	14.7086	19.2525	13.3682	14.683	18.9176	16.2112	7.08386	7.33768	10.9196
FGSG_01138	160	174	227	630	458	497	816	810	878	58.2815	55.9169	66.8103	33.6079	18.304	23.084	36.1378	40.4782	43.4242
FGSG_01139	0	0	0	48	76	86	99	51	38	0	0	0	2.06566	2.49041	3.25491	3.57959	2.05772	1.5134
FGSG_01140	0	0	0	0	0	2	3	0	0	0	0	0	0	0	0.175636	0.354447	0	0
FGSG_01141	1658	1595	1782	4119	5695	4716	3787	3545	3481	348.382	296.163	302.34	126.544	131.049	126.171	96.5129	101.981	99.1309
FGSG_01142	973	1020	1213	8041	10696	9571	3838	3462	3437	115.386	106.932	116.226	139.537	139.007	144.623	55.2456	56.2433	55.285
FGSG_01143	4	0	0	51	46	59	45	35	46	2.48852	0	0	5.05359	3.38467	5.03529	3.69754	3.18194	4.1822
FGSG_01144	1409	1384	1655	15633	18861	16978	30111	26409	26302	120.356	104.464	114.192	195.332	176.482	184.719	312.108	308.932	304.642
FGSG_01145	0	0	5	4	7	0	17	12	16	0	0	2.40332	0.368903	0.442603	0	1.32647	1.05923	1.44129
FGSG_01146	0	0	0	3	9	3	3	0	4	0	0	0	0.085546	0.20355	0.077057	0.076559	0	0.093361
FGSG_01147	13	31	9	87	126	109	129	147	55	5.23659	10.8228	2.66343	5.12247	5.54474	5.54844	6.26331	8.09292	2.98793
FGSG_01148	0	6	0	11	0	0	13	0	13	0	3.12452	0	1.00929	0	0	0.974111	0	1.13546
FGSG_01149	28	17	20	376	435	463	410	275	276	3.92192	2.13983	2.25	7.86881	6.81804	8.44181	7.11204	5.38723	5.35393
FGSG_01150	185	304	320	630	806	719	1068	962	953	30.8656	44.9184	43.2067	15.4071	14.7722	15.3243	21.6832	22.0512	21.6138
FGSG_01151	392	410	439	1270	1674	1505	1866	1461	1650	91.686	84.7846	82.9187	43.4588	42.9011	44.8544	52.9829	46.794	52.3234
FGSG_01152	547	584	752	1630	2199	2094	3223	2746	2500	110.609	104.409	122.851	48.2197	48.6977	53.9305	79.0903	76.0431	68.5349
FGSG_01153	327	348	310	1660	1747	1750	1157	1077	1183	97.3394	91.4186	74.421	72.2844	56.9807	66.376	41.7832	43.9046	47.7449
FGSG_01154	1936	1994	2173	16932	19831	19525	18777	16373	16496	692.285	630.101	627.6	885.574	776.72	889.18	814.663	801.736	799.741
FGSG_01155	351	311	403	892	1441	1027	1469	1427	1393	133.319	104.15	123.709	49.5786	59.9792	49.6737	67.7176	74.2208	71.7528
FGSG_01156	201	169	188	1350	1438	1398	1405	1334	1243	22.3062	16.567	16.8301	21.975	17.5307	19.8064	18.9641	20.3208	18.7492
FGSG_01157	93	142	105	1061	1015	1004	621	562	561	23.4824	31.7236	21.4602	39.493	28.2912	32.5343	19.1618	19.5555	19.3342
FGSG_01158	23000	26298	29519	15017	25351	17249	1695	1563	1558	6650.1	6720.37	6893.41	634.936	802.707	635.047	59.43	61.868	61.0335
FGSG_01159	312	383	457	2744	3457	3069	186	84	128	55.1221	59.8009	65.2265	71.0458	67.0426	69.2016	3.99439	2.01752	3.06599
FGSG_01160	460	636	666	2104	2563	2943	3209	2815	2683	158.614	194.105	185.739	106.256	96.944	129.434	134.471	133.109	125.611
FGSG_01161	571	702	764	1890	2110	2174	3366	3222	3069	35.7404	38.8396	38.6358	17.3036	14.4681	17.3341	25.569	27.6214	26.0469
FGSG_01162	192	225	290	1633	2339	1870	3661	3427	3471	27.9754	28.953	34.1007	34.8111	37.3501	34.7273	64.7735	68.419	68.6173
FGSG_01163	1778	2021	2039	10789	14529	10988	24733	22509	21544	237.324	238.458	219.808	210.677	212.451	186.828	400.635	411.489	389.962
FGSG_01164	194	200	266	548	639	715	1550	1333	1346	69.3716	63.2265	76.9698	28.7427	25.0864	32.6306	67.4352	65.419	65.43
FGSG_01165	63	36	41	258	358	300	248	232	257	8.67169	4.38352	4.5338	5.2563	5.46319	5.33058	4.19298	4.42611	4.86358
FGSG_01166	1456	1577	1854	11567	14944	11449	17229	14730	14893	145.973	139.774	150.104	169.636	164.117	146.192	209.597	202.236	202.459
FGSG_01167	151	141	122	2057	2536	2293	1316	1271	1217	25.4828	21.0095	16.526	50.8637	46.9503	49.3583	26.9879	29.4213	27.8842
FGSG_01168	18	0	5	80	77	95	133	88	88	3.79313	0	0.741453	2.56842	1.85069	2.6638	3.55908	2.64102	2.61372
FGSG_01169	626	743	825	379	457	414	298	272	313	179.703	188.534	191.33	15.8994	14.358	15.1282	10.3788	10.6847	12.1672
FGSG_01170	154	174	119	1229	1574	1293	1115	872	934	65.3995	65.5286	40.7475	76.7075	73.5613	70.2819	57.7401	50.9396	54.0437
FGSG_01171	21	19	3	226	191	235	249	181	203	6.48796	5.18082	0.703061	10.5908	6.70456	9.6079	9.69965	7.95383	8.8111
FGSG_01172	182	291	243	2061	2601	2144	3587	3183	3527	50.2672	71.2994	54.3339	83.6138	79.0147	75.7165	120.707	120.897	132.651
FGSG_01173	118	154	154	715	1073	811	864	732	619	29.3432	33.996	30.9939	26.1628	29.4185	25.8566	26.2483	25.1028	21.0188
FGSG_01174	300	401	425	1441	1911	1619	2209	2028	2271	56.6578	67.0397	65.013	39.9111	39.6415	39.0537	50.7528	52.5817	58.305
FGSG_01175	142	105	141	2810	3441	3498	1883	1539	1547	53.7984	35.1038	42.9285	155.654	142.77	168.744	86.5169	79.823	79.4342
FGSG_01176	424	461	486	2527	4441	2825	3775	3209	3411	104.16	100.077	96.4169	90.8552	119.606	88.4476	112.618	108.047	113.688
FGSG_01177	1625	1730	1952	18162	28724	19809	33623	29709	28943	367.028	345.279	356.17	600.04	710.665	569.864	921.502	918.928	886.37
FGSG_01178	31	25	25	115	127	97	446	290	276	8.46982	5.96906	5.50233	4.60864	3.82675	3.40852	14.9128	10.9566	10.3018
FGSG_01179	1058	1160	1134	1962	3509	2550	3878	3072	3197	310.585	300.757	268.728	84.2168	112.804	95.2902	138.108	123.448	127.206
FGSG_01180	0	0	5	0	0	0	6	2	3	0	0	2.01317	0	0	0	0.357673	0.146254	0.208525
FGSG_01181	60	118	67	511	660	549	443	327	309	26.5151	45.8676	23.8264	33.0395	31.9682	30.9222	23.7443	19.7582	18.5025
FGSG_01182	57	56	64	467	783	457	410	365	300	24.7981	21.5352	22.3617	29.8678	37.5302	25.4484	21.7532	21.8423	17.7704
FGSG_01183	1087	1130	1218	5760	8930	6220	17465	15451	14997	158.811	145.949	143.76	123.144	142.968	115.788	309.737	309.253	297.206
FGSG_01184	199	218	346	2149	2513	2237	1419	1399	1337	24.4427	23.7394	34.4177	38.7224	33.9057	35.0894	21.2015	23.5983	22.3254
FGSG_01185	250	269	319	5028	8109	5743	3959	3518	3409	37.0636	35.2808	38.266	109.286	132.002	108.685	71.3785	71.5933	68.6872
FGSG_01186	6	14	4	2	15	20	304	239	197	1.62773	3.23033	0.752937	0.062213	0.448478	0.704232	10.2281	9.04874	7.3842
FGSG_01187	28	126	62	389	702	510	396	429	342	13.8185	55.7232	24.9002	28.6183	38.6258	32.6169	24.1149	29.5362	23.312
FGSG_01188	413	411	391	3351	5612	4017	4028	3332	3805	79.7349	70.0362	60.86	94.5872	118.648	98.7501	94.3355	88.0524	99.5636
FGSG_01189	227	205	235	2776	3828	3050	3232	2688	2870	55.4811	44.3178	46.4263	99.5403	102.798	95.2445	96.1618	90.2583	95.4172
FGSG_01190	12	0	23	152	109	143	116	71	71	5.38442	0	8.70282	10.8415	5.82665	8.88568	6.85771	4.73898	4.68155
FGSG_01191	1285	1490	1276	6318	11004	6079	14752	12141	12679	466.422	477.732	373.899	335.356	437.436	280.959	649.61	603.37	623.887
FGSG_01192	0	5	0	0	0	7	0	0	4	0	3.34422	0	0	0	0.736892	0	0	0.401764
FGSG_01193	192	177	160	1503	1576	1689	1029	982	1069	36.1394	29.4521	24.2915	41.377	32.5086	40.5109	23.5082	25.3002	27.2737
FGSG_01194	823	880	836	2087	2246	2173	5373	4663	4387	46.0337	43.519	37.7872	17.0774	13.7646	15.4853	36.4819	35.734	33.2839
FGSG_01195	400	483	462	2466	2579	2963	2377	2193	2329	248.314	265.273	231.656	224.194	175.571	234.524	179.237	186.604	196.28
FGSG_01196	51	83	50	964	1048	1095	2452	2218	2249	5.19211	7.45855	4.08511	14.4618	11.7769	14.3131	30.5286	31.1618	31.2927
FGSG_01197	78	88	77	218	427	380	838	549	713	27.8473	27.9061	22.1114	11.4332	16.8032	17.3771	36.5548	27.0208	34.7275
FGSG_01198	463	406	671	1843	1510	2033	2979	2701	2846	111.631	86.5239	130.699	64.9758	39.8656	62.4412	87.1587	89.171	93.0266
FGSG_01199	9361	10403	12065	35331	51089	37198	86406	74669	75143	1297.03	1273.98	1350.18	715.921	775.26	656.327	1452.47	1416.56	1411.47
FGSG_01200	448	422	424	1645	2809	1583	3070	2876	2759	148.697	123.765	113.731	79.9445	102.258	67.0038	123.816	130.915	124.339
FGSG_01201	212	251	376	698	1321	1114	2197	1772	1758	80.2455	83.9956	115.015	38.6515	54.8003	53.7403	100.953	91.8738	90.2873
FGSG_01202	31	27	26	86	105	135	249	128	251	8.21787	6.1476	5.40314	3.34084	3.03183	4.55494	8.02051	4.62514	9.03344
FGSG_01203	239	213	251	984	1727	1161	1992	1646	1842	63.5236	49.9673	53.8796	38.2527	50.263	39.2799	64.2243	59.9113	66.3804
FGSG_01204	381	448	558	1395	1552	1759	2961	3015	2638	40.7874	42.4421	48.2989	21.868	18.2121	24.0025	38.5064	44.2394	38.3287
FGSG_01205	4	10	39	415	672	644	28	18	55	2.64974	5.79974	22.5289	43.4966	52.7908	58.7593	2.43229	1.75886	5.29058
FGSG_01206	87	39	70	488	751	526	673	657	524	40.8121	15.9225	26.3424	33.6576	38.7596	31.5531	38.476	42.4215	33.5094
FGSG_01207	69	68	62	156	233	289	1099	943	1066	19.1734	16.6508	13.7936	6.33643	7.09058	10.2171	37.0532	35.8658	40.1561
FGSG_01208	58	53	101	370	633	515	390	462	410	18.0911	14.7879	25.5717	17.1141	21.9411	20.7373	14.9754	20.0111	17.5533
FGSG_01209	25	43	40	155	239	192	173	148	111	5.76296	8.83258	7.41489	5.28744	6.11529	5.73002	4.89871	4.74727	3.50334
FGSG_01210	856	888	839	7780	8986	7882	5670	4910	4590	46.9892	43.1009	37.1999	62.5014	54.0624	55.1317	37.7816	36.9233	34.1756
FGSG_01211	725	806	717	4445	4808	5372	4466	3892	3851	152.165	149.534	121.617	136.589	110.637	143.715	113.844	111.961	109.694
FGSG_01212	24	47	54	235	300	300	276	263	166	4.11757	7.12161	7.48817	5.91597	5.66128	6.59373	5.76417	6.21209	3.86686
FGSG_01213	5	10	30	48	53	30	194	161	157	4.21782	7.68114	21.4309	6.30485	5.23803	3.4221	21.4179	19.9997	19.2781
FGSG_01214	85	72	91	452	679	359	0	0	0	22.9764	17.1008	19.9066	17.8915	20.168	12.3788	0	0	0
FGSG_01215	273	316	354	1132	1181	1250	1641	1318	1356	118.846	121.751	124.458	72.1806	56.3673	69.3841	86.7838	78.6736	80.1105
FGSG_01216	645	600	712	1531	2468	1883	3203	2774	2884	120.443	98.9791	107.32	41.8183	50.4758	44.7889	72.5841	70.9429	73.0151
FGSG_01217	1516	1793	2087	12184	14486	13068	11064	10151	10084	148.711	155.531	165.396	174.867	155.703	163.313	131.727	136.391	134.16
FGSG_01218	0	7	0	3	2	0	0	0	0	0	4.64863	0	0.276366	0.099741	0	0	0	0
FGSG_01219	401	423	532	1415	2326	1497	2892	2783	2971	120.194	112.19	129.004	62.1509	76.4915	57.2273	105.376	114.426	120.967
FGSG_01220	55	104	69	551	457	578	604	489	529	38.3319	64.2547	38.6272	56.4267	35.0705	51.494	51.3335	46.9119	50.2004
FGSG_01221	67	146	121	99	51	76	586	346	572	29.4322	57.2465	43.4525	6.41696	2.48964	4.30171	31.6741	21.1119	34.5216
FGSG_01222	799	1069	1145	1068	1456	1266	944	831	908	235.045	278.189	272.332	45.9603	46.9393	47.4719	33.7053	33.4706	36.2237
FGSG_01223	17	57	39	73	54	62	89	57	41	7.18945	21.2811	13.112	4.51343	2.52222	3.35235	4.59421	3.27398	2.34114
FGSG_01224	15	42	41	384	426	439	645	602	613	11.6651	29.3511	25.8151	44.4836	36.9588	44.2811	61.9968	65.2319	65.812
FGSG_01225	266	356	363	698	909	933	1098	951	742	45.6586	53.9957	50.2046	17.5152	17.0829	20.3829	22.8525	22.337	17.2583
FGSG_01226	226	307	220	670	921	749	2234	2046	1827	96.815	116.147	75.7898	41.9748	43.2093	40.8126	116.086	119.991	106.098
FGSG_01227	230	165	197	1045	1122	1494	1159	952	878	73.8577	46.9452	51.2899	49.2518	39.5871	61.3166	45.336	42.0111	38.356
FGSG_01228	814	1105	1086	1102	1046	1233	2200	1579	1890	282.178	338.625	304.021	55.8631	39.7108	54.4026	92.5115	74.9191	88.8061
FGSG_01229	108	127	147	670	1108	628	614	723	610	43.7234	45.2162	48.0498	39.6967	49.1866	32.394	30.1979	40.1247	33.4776
FGSG_01230	236	231	377	790	577	1001	1415	1387	1493	66.1162	57.1366	85.3062	32.3634	17.7071	35.6884	48.0957	53.187	56.687
FGSG_01231	397	520	517	1502	1765	1606	2579	2251	2212	66.7062	77.3477	70.2423	36.9738	32.5316	34.432	52.6657	51.8929	50.4908
FGSG_01232	109	104	116	365	317	429	516	489	496	60.2751	50.7814	52.0178	29.6553	19.2756	30.3604	34.7826	37.1643	37.3902
FGSG_01233	39	10	30	111	145	184	136	158	90	8.47065	1.83751	5.24476	3.54162	3.4661	5.11915	3.59972	4.70961	2.64933
FGSG_01234	864	1002	1113	2994	3713	3578	9774	7852	8271	37.7839	38.732	39.3009	19.1492	17.7843	19.9237	51.858	47.0171	49.0376
FGSG_01235	84	126	132	152	151	197	863	720	863	17.7603	23.6002	22.4592	4.70257	3.50275	5.3007	22.1771	20.8868	24.7729
FGSG_01236	405	446	525	1353	1487	1623	2238	1995	2116	135.819	132.265	142.026	66.3823	54.6131	69.3248	91.1008	91.628	96.2295
FGSG_01237	662	710	693	691	956	862	1621	1482	1388	157.381	148.976	132.919	23.9896	24.875	26.0815	46.7435	48.2172	44.7024
FGSG_01238	438	502	631	6848	7611	7652	4954	3881	4699	294.194	297.79	342.587	673.218	560.392	655.062	404.003	357.239	428.248
FGSG_01239	219	336	316	115	218	197	189	125	172	159.667	216.455	186.06	12.1922	17.3799	18.2539	16.6982	12.4159	16.9929
FGSG_01240	122	118	119	252	396	504	294	279	324	36.1469	30.707	28.3931	10.8916	12.8292	18.9903	10.5686	11.3203	13.0099
FGSG_01241	3073	3879	3866	16017	26795	18471	18080	16050	15252	464.066	517.839	471.579	353.806	443.243	355.265	331.311	331.924	312.301
FGSG_01242	1	8	9	97	189	130	68	53	36	0.39289	4.85253	4.84927	10.5887	15.4611	12.3095	6.08553	5.34142	3.57395
FGSG_01243	570	487	678	1683	1884	1952	2438	2317	2243	52.7313	39.799	50.6634	22.7918	19.1031	23.0193	27.3899	29.3699	28.1579
FGSG_01244	270	300	354	2523	3120	3264	2850	2460	2394	48.9128	48.0017	51.8659	66.9623	62.0095	75.4292	62.7487	61.1086	58.9012
FGSG_01245	1174	1259	1456	5896	6670	6185	7687	6505	6893	281.62	266.93	282.059	206.874	175.256	188.946	223.727	213.682	224.175
FGSG_01247	330	279	361	1133	1572	1212	2002	1932	1846	156.816	117.214	138.311	78.7319	81.8456	73.3484	115.454	125.715	118.934
FGSG_01248	470	555	582	1549	1747	1814	5847	5089	5158	71.3092	74.3984	71.2869	34.3689	29.0407	35.0564	107.679	105.763	106.136
FGSG_01249	476	444	550	3281	4718	3912	9827	8881	8232	70.9786	58.4068	66.15	71.5437	77.051	74.2808	177.781	181.314	166.404
FGSG_01250	1276	1484	1992	2417	4618	2890	5426	4602	4808	230.606	237.003	290.779	63.8888	91.4193	66.5129	118.995	113.893	117.805
FGSG_01251	101	104	142	1100	1612	1258	1018	955	897	12.0045	10.8772	13.6216	19.2004	21.0859	19.1256	14.7421	15.614	14.5123
FGSG_01252	533	679	749	4189	5421	4866	6466	5110	5706	77.1038	86.8819	87.6183	88.7175	85.9858	89.7479	113.624	101.336	112.042
FGSG_01253	0	0	0	10	0	8	0	0	13	0	0	0	1.31318	0	0.961717	0	0	1.54771
FGSG_01254	46	72	59	361	448	436	458	465	421	11.868	16.4925	12.3928	13.7209	12.7534	14.4145	14.4254	16.5528	14.8435
FGSG_01255	26	9	25	59	74	74	65	62	65	9.46819	2.90479	7.47389	3.14559	2.98435	3.45827	2.89409	3.11568	3.21977
FGSG_01256	366	381	437	743	1190	862	1730	1502	1310	115.412	106.031	111.183	34.2515	41.1116	34.5936	66.1955	64.8305	56.0137
FGSG_01257	328	234	358	828	660	1002	1298	1061	1125	46.7736	29.4572	41.2616	17.2928	10.321	18.2405	22.5058	20.767	21.7999
FGSG_01258	5	0	9	52	80	67	68	47	39	1.71172	0	2.4901	2.83033	3.2717	3.1649	3.07713	2.36543	1.94244
FGSG_01261	23	18	8	61	59	61	63	74	49	6.94988	4.74591	1.82403	2.6997	1.93589	2.33834	2.2977	3.04525	1.99707
FGSG_01263	44	60	59	187	176	289	393	379	291	12.4728	15.0881	13.4409	7.77927	5.48953	10.4873	13.5975	14.7693	11.2367
FGSG_01264	44	56	30	187	212	196	255	290	258	9.39595	10.6096	5.16719	5.87168	4.97411	5.3445	6.64393	8.53027	7.4983
FGSG_01265	2300	3023	3171	10178	14293	11261	11159	9702	9527	279.395	324.548	311.092	180.817	190.154	174.203	164.462	161.367	156.888
FGSG_01266	129	89	107	2173	1937	2390	349	265	232	16.4595	10.094	11.0616	40.8395	27.2698	39.1229	5.4436	4.6503	4.03058
FGSG_01267	5114	6054	6733	19175	22800	22275	4159	3837	4063	1757.98	1839.4	1869.58	964.043	858.408	975.132	173.455	180.589	189.322
FGSG_01268	245	307	301	4470	5344	5016	2570	2448	2285	201.672	223.768	200.418	539.111	482.628	526.757	257.099	276.348	255.447
FGSG_01269	0	14	0	22	19	13	14	9	14	0	7.72639	0	2.07886	1.32685	1.07177	1.10421	0.760224	1.22316
FGSG_01270	59	101	127	176	283	232	422	415	369	24.7997	37.7704	43.4771	10.9113	13.175	12.5541	21.7344	24.1189	21.2677
FGSG_01271	192	230	245	1417	1652	1506	754	585	653	23.8225	25.129	24.5261	25.707	22.4462	23.7849	11.3384	9.93792	10.9808
FGSG_01272	633	844	814	4767	5999	5523	6919	6586	6157	64.4182	75.8908	66.8904	70.9598	66.881	71.5932	85.4402	91.7847	84.9638
FGSG_01273	554	605	664	1522	2360	2066	3441	3141	3148	73.4835	70.9667	71.2339	29.5594	34.3232	34.9472	55.4547	57.1124	56.6782
FGSG_01274	75	83	106	445	721	471	820	891	773	20.2333	19.8879	23.0896	17.6533	21.4526	16.2905	27.0384	33.1252	28.4676
FGSG_01275	56	100	102	1181	1440	1522	733	645	712	7.00315	11.1619	10.3964	21.8398	19.9521	24.513	11.2433	11.1749	12.2119
FGSG_01276	5	16	11	212	159	196	158	147	126	4.37778	14.6547	9.01271	33.1873	18.6113	26.6715	20.4689	21.4691	18.2762
FGSG_01277	1888	1995	2107	5787	9969	6527	19846	17161	17981	309.116	288.684	278.653	138.576	178.789	136.108	394.277	384.768	399.172
FGSG_01278	1383	1441	1630	13606	21557	16021	13913	12038	13014	492.418	453.695	468.735	708.799	841.026	726.769	601.288	587.138	628.443
FGSG_01279	1534	1681	1762	4055	5821	4794	15900	13614	14360	378.716	366.87	351.405	146.413	157.394	150.711	476.3	460.235	480.675
FGSG_01280	268	334	326	1568	1664	1805	2436	2008	2091	30.3284	33.3584	29.7401	25.9661	20.6265	26.0247	33.456	31.1221	32.0961
FGSG_01281	201	237	186	510	700	402	1117	1062	981	40.3352	42.1543	30.1262	15.0061	15.4341	10.2895	27.2916	29.2594	26.7643
FGSG_01282	392	299	403	2890	3520	3490	2235	1801	2103	96.7801	65.2087	80.417	104.549	95.3624	109.933	67.0774	61.0056	70.5393
FGSG_01283	767	708	940	4830	4694	5434	7605	6650	7083	159.746	130.32	158.091	147.135	107.09	144.126	192.182	189.65	200.016
FGSG_01284	202	222	200	84	65	59	316	261	188	45.6562	44.349	36.6424	2.76564	1.60332	1.69924	8.68196	8.09972	5.77613
FGSG_01285	168	168	284	36	39	65	998	840	892	36.2731	32.0587	49.5741	1.11239	0.924092	1.77033	26.1877	24.8741	26.1572
FGSG_01286	15	0	17	120	232	140	324	334	274	7.98975	0	7.32925	9.37969	13.6479	9.5671	21.1595	24.6258	19.9889
FGSG_01287	209	204	226	429	443	410	1563	1221	1321	23.2827	20.0295	20.2856	6.99464	5.40701	5.82181	21.139	18.6405	19.9711
FGSG_01288	213	196	272	762	1194	1020	2231	1809	1921	47.5551	38.5947	48.9068	24.8514	29.1812	28.9826	60.4098	55.2911	58.1166
FGSG_01289	1571	1748	1902	4549	6526	5479	20176	17532	17378	238.654	234.726	233.474	101.101	108.622	106.04	372.021	364.846	358.058
FGSG_01290	170	300	232	1800	1852	1761	1514	1292	1307	55.1258	86.1608	60.7372	85.5416	65.9082	72.8552	59.6653	57.4849	57.5497
FGSG_01291	487	641	458	4056	5493	4297	2862	2423	2466	124.089	144.393	94.3613	151.365	153.538	139.659	88.614	84.657	85.3093
FGSG_01292	81	31	46	161	149	201	330	280	211	28.8019	9.77265	13.2893	8.41885	5.83658	9.1754	14.3886	13.7698	10.2855
FGSG_01293	280	282	311	971	985	1046	3373	3192	3057	38.0134	33.8144	33.9976	19.271	14.6357	18.0682	55.5421	59.3202	56.2567
FGSG_01294	24	8	16	91	32	46	145	161	190	5.73169	1.69724	3.00176	3.23714	0.858024	1.40936	4.30265	5.39243	6.28478
FGSG_01295	22	69	62	150	149	261	619	501	441	3.14609	9.05957	7.32209	3.25903	2.41566	4.93566	11.1466	10.1791	8.87023
FGSG_01296	24	15	33	82	57	83	209	228	186	8.85155	4.87732	9.78862	4.4626	2.3305	3.95186	9.44925	11.6759	9.40628
FGSG_01298	908	884	893	1042	2460	1195	6750	6193	6151	370.464	318.618	294.439	62.1726	109.955	62.0912	334.244	346.125	340.346
FGSG_01299	217	243	275	1576	1525	1578	1946	1613	1678	44.2087	43.666	45.0978	46.9525	34.0142	40.921	48.0822	44.9957	46.3444
FGSG_01300	123	240	192	1686	1693	1844	1361	1217	1173	22.0245	37.9701	27.7154	44.2709	33.3013	42.1705	29.6387	29.9272	28.5485
FGSG_01301	4180	4571	5359	10194	12937	10835	30032	26062	27072	708.776	685.011	733.904	252.773	240.248	233.952	617.794	605.047	622.296
FGSG_01302	0	0	0	0	0	9	0	5	0	0	0	0	0	0	0.237642	0	0.152139	0
FGSG_01303	0	0	0	0	0	0	0	0	0	0	0	0	0	0	0	0	0	0
FGSG_01304	295	428	417	4356	5097	5047	4028	3282	3642	46.6308	59.9405	53.3727	100.946	88.4607	101.849	77.4304	71.2153	78.227
FGSG_01306	270	342	278	1199	2332	1307	1634	1714	1593	67.264	75.1529	55.7993	43.6676	63.6166	41.4529	49.3554	58.4491	53.7856
FGSG_01307	534	632	724	1530	1763	1438	4465	3616	3800	123.97	129.547	135.821	51.9653	44.8338	42.5203	125.796	114.959	119.631
FGSG_01308	66	75	56	288	485	351	697	593	639	10.9829	10.945	7.50366	7.00156	8.845	7.44948	14.0949	13.5301	14.4439
FGSG_01309	69	89	86	593	505	702	914	788	720	19.572	22.424	19.9349	24.9048	15.8645	25.674	31.8418	30.9706	28.0276
FGSG_01310	123	238	214	589	795	525	1887	1899	1644	13.4685	23.0716	18.9366	9.44676	9.5426	7.32574	25.1111	28.5199	24.4495
FGSG_01311	560	583	674	4905	6359	5361	16819	14693	15079	80.7008	74.2687	78.4188	103.394	100.395	98.4155	294.149	290.005	294.683
FGSG_01312	498	528	611	2889	2947	2590	4846	4528	4439	31.3704	29.4235	31.1232	26.6446	20.3574	20.7998	37.0819	39.1006	37.9519
FGSG_01313	145	185	199	2178	2787	2570	3376	3034	3074	48.5212	54.6575	53.5873	106.669	102.205	109.578	137.16	139.113	139.543
FGSG_01314	564	589	720	5883	7779	6504	7417	6853	6566	98.6207	90.9294	101.612	150.445	148.963	144.827	157.328	164.061	155.637
FGSG_01315	195	342	261	2826	3183	3266	6756	5568	5787	83.247	129.293	89.8712	176.846	149.131	177.964	350.7	326.206	335.696
FGSG_01316	2385	2796	2908	4713	6497	5329	15151	13995	13897	302.75	313.652	298.115	87.4956	90.3272	86.1403	233.351	243.26	239.171
FGSG_01317	339	344	397	2663	3437	3191	2299	1951	1992	132.393	118.82	125.481	152.435	147.333	159.084	109.156	104.554	105.721
FGSG_01318	287	284	298	2726	3064	3264	7080	6337	6316	40.7539	35.7603	34.29	56.7828	47.8001	59.1982	122.363	123.599	121.981
FGSG_01319	61	85	86	472	514	397	500	436	311	5.18145	6.39626	5.88667	5.91593	4.82143	4.32727	5.19484	5.11566	3.6103
FGSG_01320	1295	1327	1458	6781	9323	7699	7564	6832	7019	149.063	135.033	135.521	114.173	117.558	112.879	105.652	107.693	109.556
FGSG_01321	452	480	544	1012	1569	1126	823	765	851	68.9063	64.6523	67.0587	22.5986	26.2311	21.8802	15.2434	15.9779	17.6154
FGSG_01322	210	265	232	1455	2191	1790	1790	1728	1627	97.419	108.611	86.7406	98.7875	111.436	105.838	100.867	109.868	102.432
FGSG_01323	285	271	353	2348	2508	2646	2351	1930	1840	37.9837	31.8695	38.0245	45.8374	36.6737	44.9735	38.074	35.2667	33.2985
FGSG_01324	118	83	141	313	560	476	393	378	332	56.1667	34.8446	54.2402	21.9291	29.3427	29.0366	22.8447	24.7733	21.5385
FGSG_01325	410	464	482	2929	3873	3371	7693	6708	6789	132.503	132.585	125.732	138.447	137.136	138.771	301.726	296.909	297.539
FGSG_01326	1516	1558	1756	8797	13368	10256	19275	16555	17468	218.293	198.17	204.148	185.238	210.802	188.039	336.708	326.373	340.971
FGSG_01327	62	71	86	166	225	159	412	448	371	10.0331	10.0571	11.1849	3.92497	3.99516	3.26746	8.0956	9.94064	8.15615
FGSG_01328	455	657	685	2257	3658	2666	3218	2743	2634	72.1743	92.0915	87.7734	52.392	63.6012	53.8956	61.9632	59.6179	56.6729
FGSG_01329	81	78	100	2235	2865	2769	348	267	466	33.2882	28.185	33.1116	135.218	129.822	145.902	17.4438	15.089	26.1186
FGSG_01330	680	857	801	9171	9719	10674	8891	7855	7641	222.973	248.29	211.973	439.849	349.071	445.774	353.737	352.694	339.685
FGSG_01331	611	792	813	6491	6741	7466	2929	2406	2625	332.815	381.636	357.755	517.576	402.566	518.43	193.766	179.594	194.043
FGSG_01332	308	349	494	6319	6283	7318	4108	3631	3741	37.5885	37.6427	48.6578	112.829	84.0083	113.777	60.8347	60.6895	61.9164
FGSG_01333	114	105	66	145	329	194	496	508	501	22.7878	18.4894	10.6678	4.24912	7.20894	4.92617	12.0347	13.9369	13.588
FGSG_01334	29	54	79	131	109	143	182	192	229	20.788	34.49	46.7836	14.0273	8.73035	13.3148	16.1665	19.2705	22.7079
FGSG_01335	0	11	2	103	108	121	91	80	69	0	2.24737	0.26909	3.5489	2.78126	3.61529	2.58293	2.57034	2.19684
FGSG_01336	66	60	102	390	462	586	387	339	274	11.0567	8.90328	13.7025	9.55855	8.484	12.51	7.87992	7.79134	6.228
FGSG_01337	99	89	83	681	694	769	770	595	692	26.0567	20.6115	17.7351	26.3514	20.0996	25.9037	24.7118	21.5421	24.8121
FGSG_01338	35	51	76	258	227	254	491	481	580	14.5441	18.5564	25.4115	15.7332	10.3478	13.4666	24.8009	27.4491	32.7774
FGSG_01339	228	285	319	797	959	767	1919	1802	1651	31.7385	35.1093	35.9816	16.2605	14.6628	13.6344	32.5034	34.458	31.2457
FGSG_01340	79	71	123	513	467	577	1644	1386	1337	16.4695	13.1461	20.6974	15.7344	10.7258	15.4104	41.8371	39.817	38.0123
FGSG_01341	2253	2684	2494	5247	8408	5868	43250	38133	38263	382.038	402.256	341.471	130.097	156.135	126.697	889.701	885.316	879.555
FGSG_01342	631	837	694	9570	12124	11405	29304	26008	25598	161.199	189.111	143.312	357.978	339.626	371.452	909.306	910.793	887.591
FGSG_01343	300	398	365	3542	5190	3951	5821	4819	5089	75.3578	88.3069	74.1045	130.285	142.966	126.546	177.621	165.96	173.501
FGSG_01344	183	244	260	1459	1232	1729	2033	1505	1574	36.7003	43.253	42.2314	42.9466	27.1567	44.3072	49.6223	41.449	42.931
FGSG_01345	86	143	123	2444	2071	3122	2028	1872	2056	30.5155	44.89	35.2191	126.934	80.5306	141.175	87.3705	90.9943	98.9538
FGSG_01346	3278	3752	4279	7772	10344	9491	15884	12908	14213	537.787	543.99	566.938	186.467	185.843	198.28	316.145	289.944	316.088
FGSG_01347	168	124	183	1017	1095	1014	476	532	543	15.6117	10.1968	13.6992	13.8262	11.1552	12.0099	5.3651	6.76971	6.84173
FGSG_01348	127	167	151	607	924	798	713	698	541	33.5424	39.1216	32.1765	23.5396	26.8452	26.9468	22.9318	25.3267	19.441
FGSG_01349	885	926	1136	3424	3467	3892	3737	3275	3579	158.405	146.591	164.27	89.7018	68.0275	88.7798	81.2297	80.3327	86.9268
FGSG_01350	1212	989	1205	7491	8801	8040	8527	6854	7226	192.076	138.503	154.251	173.678	152.815	162.317	164.019	148.778	155.313
FGSG_01351	5358	5991	6659	22587	31381	25409	19259	17595	17235	717.288	708.813	719.932	442.198	460.074	433.14	312.776	322.485	312.76
FGSG_01352	170	163	156	180	130	173	434	441	381	35.5491	30.136	26.3332	5.50953	2.98086	4.61081	11.06	12.6627	10.8516
FGSG_01353	493	479	565	522	670	530	906	857	930	118.602	102.01	109.849	18.3934	17.6644	16.248	26.4728	28.2551	30.3634
FGSG_01354	215	259	263	1094	1959	1174	1168	1139	1194	37.8484	40.3184	37.4696	28.2119	37.8549	26.3704	24.9949	27.5075	28.5611
FGSG_01355	10	43	27	209	197	214	168	130	154	3.03567	12.5099	7.19216	10.2464	7.25131	9.15071	6.8259	5.95442	7.00287
FGSG_01356	16	40	0	156	126	155	149	101	151	9.45412	20.7876	0	13.4858	8.16559	11.7124	10.721	8.1708	12.1163
FGSG_01357	32	53	48	465	543	502	560	436	441	4.80447	7.144	5.97148	10.5104	9.19506	9.88591	10.5176	9.23852	9.25415
FGSG_01358	803	763	1054	4772	5885	5046	6636	6033	5943	182.18	153.08	193.144	158.438	146.322	145.872	182.768	187.536	182.917
FGSG_01359	99	204	191	1166	1243	1384	1885	1703	1535	13.7088	25.0361	21.486	23.7816	18.9886	24.5767	31.8928	32.5211	29.0198
FGSG_01360	50	47	68	147	168	201	217	246	263	50.1563	42.0595	55.4862	21.7914	18.6935	26.0671	26.7854	34.1929	36.2821
FGSG_01361	160	261	163	518	542	697	1848	1370	1532	52.6704	76.178	43.2549	24.9821	19.6029	29.2821	74.0263	61.9461	68.601
FGSG_01362	420	588	494	5601	9386	5973	4412	3759	4030	65.6707	81.1927	62.3714	128.127	160.805	118.973	83.7236	80.4997	85.4625
FGSG_01363	426	598	606	2391	3144	2512	3962	3373	3380	78.3416	97.1497	89.9359	64.3059	63.3399	58.8385	88.4162	84.9595	84.293
FGSG_01364	648	754	774	2217	2478	2589	5837	5331	5033	37.3077	38.3915	36.0119	18.6756	15.6336	18.9961	40.7988	42.0531	39.3121
FGSG_01365	390	288	339	1687	2286	1728	2416	1963	1852	38.7144	25.1978	27.1265	24.4789	24.85	21.8432	29.0868	26.6685	24.9135
FGSG_01366	0	14	0	47	37	20	17	20	23	0	2.74769	0	1.58758	0.927424	0.589846	0.473694	0.627814	0.711796
FGSG_01368	121	116	227	756	853	932	624	448	668	37.6531	31.8984	56.9684	34.4067	29.074	36.9509	23.5444	19.0631	28.1868
FGSG_01369	308	379	443	1180	1191	1325	3005	2685	2654	78.2829	85.078	90.7466	43.8389	33.1305	42.8691	92.6388	93.4356	91.4327
FGSG_01370	49	81	41	237	288	268	607	484	434	14.6634	21.6115	9.93044	10.5416	9.58514	10.3862	22.4118	20.1606	17.8834
FGSG_01371	572	559	648	1098	1383	1350	3314	2885	2849	69.7349	60.2412	63.8169	19.602	18.4913	20.9857	49.0766	48.2219	47.1458
FGSG_01372	1233	1440	1464	4003	7343	4401	6089	5396	5216	131.176	135.471	125.804	62.3069	85.5942	59.652	78.6259	78.6386	75.2566
FGSG_01373	127	231	260	608	533	588	1533	1439	1290	46.3548	74.7163	76.6608	32.5395	21.3653	27.3933	68.1184	72.1659	64.0284
FGSG_01374	36	80	52	150	199	177	334	268	261	10.139	19.8526	11.9163	6.18984	6.16244	6.38094	11.484	10.4093	10.0201
FGSG_01375	93	116	198	356	281	487	621	543	571	32.6908	36.0782	56.3082	18.3814	10.8511	21.9062	26.6059	26.2564	27.3591
FGSG_01376	185	235	249	1881	2830	2332	2976	2363	2700	39.7829	44.7097	43.3363	59.3287	66.8517	64.0468	77.8686	69.7925	78.9581
FGSG_01377	51	57	100	103	197	149	248	233	242	51.5012	51.2447	82.0169	15.2613	21.8787	19.2065	30.5825	32.4613	33.3191
FGSG_01378	33	63	84	488	444	605	666	596	534	3.95823	6.70635	8.14649	8.65723	5.89499	9.33671	9.80419	9.90185	8.77695
FGSG_01379	1029	1185	1332	3734	4859	3950	24090	22589	22096	519.053	528.369	542.635	275.455	268.427	253.688	1474.27	1560.16	1511.05
FGSG_01381	176	152	241	1120	1481	1209	969	958	813	37.7549	28.8862	41.9144	35.3268	34.9704	33.1979	25.3463	28.2792	23.7576
FGSG_01382	740	638	725	2046	2319	2515	1198	1127	943	149.528	113.928	118.178	60.4551	51.3166	64.7042	29.3653	31.1549	25.8287
FGSG_01383	10	5	13	129	143	139	96	74	106	6.25381	2.632	6.19171	11.9847	9.97208	11.2309	7.36568	6.41394	9.15791
FGSG_01384	15	11	15	23	24	59	7	18	12	5.89751	3.6707	4.51407	1.31425	1.02672	2.98283	0.338041	0.930464	0.640852
FGSG_01385	28	30	12	212	95	234	37	79	24	13.5876	12.703	4.59898	15.1608	5.08546	14.578	2.18506	5.27341	1.54022
FGSG_01386	477	398	557	8351	8132	10080	7111	6412	5945	87.7302	64.6715	82.8394	224.892	163.998	236.387	158.866	161.665	148.399
FGSG_01387	240	278	320	2258	3274	2559	2504	2074	2040	80.0766	81.7601	86.0819	110.153	119.615	108.723	101.331	94.7207	92.2769
FGSG_01388	495	673	768	3190	3883	3764	4116	3520	3494	55.6574	66.9055	69.8185	52.5031	47.8677	53.9524	56.2124	54.2495	53.3157
FGSG_01389	43	33	36	51	45	158	87	79	67	12.848	8.78408	8.59986	2.22841	1.47534	6.10179	3.17274	3.25562	2.73573
FGSG_01390	443	346	498	1796	1820	2220	3504	2954	3298	74.1526	51.1621	67.3973	44.0363	33.4106	47.4055	71.2796	67.8044	74.9588
FGSG_01391	755	736	757	8665	11024	9167	5139	4599	4673	109.517	94.4017	88.7445	183.989	175.298	169.488	90.5195	91.4129	91.9741
FGSG_01392	241	279	380	982	1420	1520	1357	1037	1146	81.6421	83.5027	104.056	48.7573	52.8009	65.7188	55.878	48.1751	52.7216
FGSG_01393	213	264	312	1320	2433	1502	2348	2089	1923	44.709	49.1631	53.0427	40.6727	56.1679	40.308	60.0594	60.304	54.9453
FGSG_01394	136	177	268	1229	1706	1666	1176	1113	1068	59.6589	68.5928	94.862	79.0194	82.1264	93.2982	62.6962	66.9629	63.6278
FGSG_01395	51	24	47	342	417	385	417	488	366	12.1344	4.91008	9.10613	12.0086	10.96	11.7846	12.1502	16.0636	11.9238
FGSG_01396	0	3	0	0	8	0	12	7	10	0	1.97076	0	0	0.728922	0	1.12935	0.76321	1.11386
FGSG_01397	182	201	176	799	972	775	2158	1714	1828	54.7598	53.7065	42.9281	35.307	32.1654	29.8137	79.122	70.9192	74.9068
FGSG_01398	524	573	537	3628	4664	4187	4373	3870	3947	126.004	121.819	104.224	127.62	122.874	128.237	127.62	127.452	128.706
FGSG_01399	149	173	159	828	940	1165	1298	838	957	29.2542	30.0326	25.2616	23.8118	20.2454	29.1843	30.9776	22.5571	25.5079
FGSG_01400	0	0	0	0	0	7	0	0	0	0	0	0	0	0	0.446661	0	0	0
FGSG_01401	30	14	30	66	49	78	91	83	55	12.2028	4.96138	10.0178	3.97576	2.21912	4.14189	4.57354	4.71054	3.10807
FGSG_01402	261	207	332	744	539	851	1111	852	971	84.7322	59.458	87.0085	35.3531	19.1598	35.1831	43.7889	37.8968	42.7507
FGSG_01403	4015	5192	5560	8560	15484	10797	15600	14081	14098	996.14	1138.52	1114.16	310.589	420.732	341.106	469.53	478.311	474.154
FGSG_01404	312	418	539	1029	1124	1309	6500	6095	5945	73.9648	87.5982	103.386	35.7422	29.2302	39.5817	187.335	198.242	191.434
FGSG_01405	141	226	237	926	1353	834	1257	1027	975	40.324	57.1047	54.7401	38.7751	42.4531	30.4155	43.6934	40.2964	37.8731
FGSG_01406	25	17	47	176	190	142	102	110	82	5.21781	3.06207	7.83637	5.35183	4.33904	3.75503	2.57756	3.1387	2.31235
FGSG_01407	460	529	693	1786	2082	1971	2983	2785	2899	72.7568	74.0847	88.686	41.3865	36.1328	39.7777	57.3398	60.4251	62.2761
FGSG_01408	538	596	699	3214	3275	3674	2520	2203	2644	132.514	129.701	139.016	115.81	88.3724	115.265	75.3362	74.3276	88.3012
FGSG_01409	443	490	600	3949	6283	4665	3764	3727	3653	111.713	109.357	122.231	145.861	173.797	150.022	115.323	128.874	125.08
FGSG_01410	1590	2040	2115	8316	11410	8967	17262	15331	14398	158.579	179.915	170.455	121.347	124.693	113.938	208.963	209.458	194.763
FGSG_01411	87	112	107	347	275	475	258	348	313	23.9431	27.1668	23.8124	14.0318	8.30881	16.714	8.63758	13.1662	11.7342
FGSG_01412	137	224	258	859	991	1026	1110	854	905	16.8228	24.3085	25.6405	15.4528	13.3583	16.0669	16.5607	14.3892	15.0907
FGSG_01413	209	159	101	1268	1574	1515	1172	923	928	62.1016	41.6523	24.2032	55.0794	51.2218	57.3188	42.2393	37.5476	37.3764
FGSG_01414	1013	1221	1350	4532	4888	5156	11619	10597	10786	145.342	154.747	156.42	95.0868	76.8068	94.1978	202.235	208.157	209.777
FGSG_01415	120	155	145	429	641	475	831	788	713	58.3935	66.5568	56.6951	30.5348	34.1711	29.4319	49.0406	52.4883	47.0464
FGSG_01417	171	134	136	65	89	65	867	952	941	40.1543	27.7507	25.7877	2.23091	2.28493	1.94535	24.7208	30.6575	29.9982
FGSG_01418	83	80	76	876	1218	983	579	409	482	28.7878	24.6581	21.264	44.6495	46.5138	43.631	24.4871	19.5276	22.746
FGSG_01419	1420	1780	1984	3084	3456	3441	11824	10043	10171	190.026	210.548	214.465	60.3586	50.663	58.6431	192.022	184.062	184.57
FGSG_01420	131	76	97	925	1189	1081	897	693	716	14.1862	7.32132	8.51162	14.7422	14.1974	15.0028	11.857	10.3393	10.5753
FGSG_01421	529	544	538	3636	3463	4614	5466	4902	5119	140.477	127.524	115.354	141.258	100.74	156.097	176.16	178.29	184.366
FGSG_01422	2227	2529	2435	13537	23514	16757	12388	10579	10895	502.08	503.996	443.349	446.406	580.69	481.144	338.879	326.592	333.033
FGSG_01424	259	267	224	2380	3475	3021	1285	1055	1271	44.8008	40.8649	31.3066	60.3504	66.0009	66.7094	27.0207	25.0497	29.871
FGSG_01425	27533	31799	34005	348572	418959	375305	221006	196689	193207	3405.22	3475.84	3396.72	6304.41	5674.58	5910.54	3315.9	3330.5	3239.21
FGSG_01426	25	12	0	112	146	124	182	135	129	6.08066	2.45777	0	4.05983	3.98088	3.90781	5.50455	4.61061	4.36124
FGSG_01428	100	198	146	664	1421	799	687	641	541	19.5908	34.3282	23.0474	19.0657	30.5794	19.9847	16.3561	17.2416	14.3935
FGSG_01429	260	363	291	2604	3095	2939	2888	2525	2450	26.9452	33.2897	24.3415	39.5527	35.2044	38.874	36.3976	35.9101	34.5018
FGSG_01430	1351	1499	1833	1541	1980	1985	19191	17350	16543	236.009	231.361	258.545	39.3602	37.87	44.1372	406.722	414.982	391.766
FGSG_01431	232	226	283	1417	1857	1654	1369	1435	1459	34.5358	29.7447	34.0844	30.9034	30.3259	31.4012	24.7554	29.2873	29.489
FGSG_01432	217	308	324	993	1150	1222	1220	923	883	27.5984	34.7258	33.3376	18.533	16.0703	19.8567	18.876	16.1176	15.276
FGSG_01433	608	813	757	3642	3464	3615	16942	14459	14741	34.8432	41.1831	35.0559	30.5409	21.7563	26.3986	117.871	113.534	114.606
FGSG_01434	0	3	31	130	204	196	198	187	153	0	0.646363	7.98956	6.06535	7.14956	7.99775	7.69623	8.2115	6.61084
FGSG_01435	77	105	81	713	887	971	1159	917	975	30.4008	36.7795	25.7677	41.4895	38.6737	49.2578	55.9773	50.0024	52.6457
FGSG_01436	113	126	164	591	512	576	1015	675	902	60.9897	60.3171	71.9065	46.9756	30.4463	39.855	66.943	50.2352	66.4783
FGSG_01437	134	124	151	759	1094	951	711	735	732	73.4737	60.2103	66.6078	60.9723	65.8008	66.4816	47.3636	55.289	54.4805
FGSG_01438	234	236	397	2773	4694	2961	4179	3471	3652	62.0616	55.2448	84.9782	107.578	136.363	100.025	134.492	126.061	131.312
FGSG_01439	228	321	297	1206	1002	1255	2006	1888	2026	27.5766	34.3584	29.0871	21.3959	13.3054	19.3804	29.5345	31.3559	33.3298
FGSG_01440	86	100	108	31	16	27	138	152	166	35.0069	36.0881	35.7935	1.80473	0.716567	1.39212	6.87068	8.49836	9.19513
FGSG_01442	1008	1041	1299	4744	7376	4965	10001	8666	8244	88.1274	80.4643	91.7702	60.678	70.6589	55.2997	106.133	103.779	97.7501
FGSG_01443	48	86	39	524	563	538	476	393	353	16.148	26.0746	10.6748	26.2884	21.1497	23.5237	19.8126	18.4652	16.4234
FGSG_01444	43	56	48	241	140	307	325	295	272	12.0098	13.9483	10.762	9.92094	4.30511	11.0186	11.1169	11.3957	10.3927
FGSG_01445	1121	1340	1262	17736	22253	20434	11864	10394	9941	164.794	174.124	149.892	381.478	358.44	382.707	211.685	209.289	198.201
FGSG_01446	79	84	156	1996	2441	2251	2404	2178	2055	20.7509	19.4623	33.3022	77.4301	70.9192	76.0203	77.366	79.1077	73.8822
FGSG_01447	196	189	218	1905	1939	2279	2361	2335	2071	69.9886	59.7898	62.9048	99.8831	76.1581	104.074	102.706	114.672	100.695
FGSG_01448	226	328	305	3877	3846	4133	2370	2011	2049	87.1845	111.866	95.1346	219.387	162.967	203.622	111.247	106.505	107.44
FGSG_01449	267	388	409	925	1479	1113	1229	986	1140	66.6018	85.6691	82.5059	33.8002	40.4891	35.4287	37.2627	33.7281	38.5987
FGSG_01450	3083	3740	3925	9119	17790	9892	66253	58277	58624	867.268	929.874	891.675	375.12	548.038	354.31	2260.97	2244.52	2235.56
FGSG_01451	6	18	0	7	9	10	28	10	20	1.356	4.19301	0	0.267828	0.245312	0.328736	0.869915	0.349597	0.698969
FGSG_01452	49	64	68	588	920	676	857	588	672	16.8858	19.5366	19.0117	30.0862	35.2957	30.149	36.4179	28.2024	31.8855
FGSG_01453	61	106	125	526	447	575	608	564	491	19.7148	30.1155	32.6759	24.8754	15.8377	23.6838	23.8801	24.9917	21.5149
FGSG_01454	46	33	43	874	1072	924	1056	917	926	9.08252	5.71756	6.91906	25.6123	23.5193	23.558	25.661	25.1505	25.1523
FGSG_01455	22	32	47	165	310	257	312	257	252	21.745	27.4751	37.5867	23.9355	33.7118	32.4217	37.6156	34.8814	33.8416
FGSG_01457	204	245	318	2198	3381	2593	1953	1741	1453	24.592	26.1135	30.9209	38.7503	44.6473	39.8171	28.559	28.7342	23.7452
FGSG_01458	12	16	0	176	165	222	96	116	121	3.29284	4.17055	0	7.66269	5.37518	8.40454	3.43611	4.69853	4.85724
FGSG_01459	97	160	142	47	70	85	814	702	758	51.4273	74.8115	60.7488	3.61665	4.05564	5.70247	52.4617	51.0983	54.6418
FGSG_01460	3	2	0	26	66	36	62	63	27	3.15772	1.64245	0	4.2377	8.08929	5.16939	8.39264	9.75718	4.05519
FGSG_01461	1295	1446	1516	19624	28405	20701	29964	24857	24949	255.829	252.506	242.042	567.295	614.934	521.065	718.577	672.735	668.563
FGSG_01462	548	659	662	9975	10174	10260	14017	12734	12678	245.931	261.232	239.855	655.019	500.334	586.656	763.59	782.858	771.712
FGSG_01463	134	125	166	493	506	622	913	761	673	25.2139	20.7354	25.2148	13.6061	10.4465	14.9528	20.9037	19.6547	17.2144
FGSG_01464	281	310	320	1138	868	1207	2645	2429	2536	84.6439	82.6358	77.7144	50.1577	28.6393	46.3526	96.7429	100.293	103.66
FGSG_01465	19	4	20	7	8	17	26	25	25	5.95466	1.07066	4.97126	0.286312	0.271868	0.684364	0.986268	1.08446	1.05582
FGSG_01466	24	51	44	160	175	246	351	363	358	14.3445	27.6984	21.6068	14.3766	11.7863	19.2634	26.1699	30.51	29.8125
FGSG_01467	42	15	16	233	334	338	173	218	169	13.1415	4.22624	3.94455	10.8506	11.6689	13.7293	6.68495	9.51723	7.27385
FGSG_01468	736	695	741	9694	11658	11294	5913	4929	4905	201.261	168.021	163.774	387.961	349.401	393.601	196.316	184.669	181.949
FGSG_01469	133	127	141	416	383	472	870	792	980	52.89	44.6229	45.5655	24.2893	16.7617	24.0358	42.1952	43.3502	53.1493
FGSG_01470	2501	2568	3086	6323	7501	7021	5493	4864	4862	570.672	517.802	568.603	210.975	187.448	203.985	152.051	151.951	150.377
FGSG_01472	416	561	477	1079	1214	1236	1159	967	1022	69.0257	82.2695	63.9822	26.1832	22.0739	26.1359	23.3342	21.9854	23.0089
FGSG_01473	515	560	523	1655	2019	1842	3039	2709	2722	45.1743	43.4676	37.0446	21.2558	19.4169	20.6008	32.3853	32.5783	32.4168
FGSG_01474	0	0	0	2	0	0	0	0	0	0	0	0	0.313083	0	0	0	0	0
FGSG_01475	555	539	735	3834	4650	4511	4244	3987	3679	91.0855	78.2394	97.4347	92.1069	83.6501	94.3549	84.573	89.6771	81.9201
FGSG_01476	64	104	123	140	270	177	349	262	233	22.2746	32.45	35.0556	7.22118	10.4186	7.96643	14.9476	12.6539	11.1425
FGSG_01477	0	0	0	30	91	38	37	38	32	0	0	0	1.22966	2.77365	1.33661	1.23208	1.42789	1.19413
FGSG_01478	93	171	130	396	484	450	515	466	593	16.7445	27.2856	18.8381	10.4542	9.57315	10.3534	11.2815	11.5105	14.5167
FGSG_01479	45	27	39	71	119	97	140	67	107	29.5257	15.3557	20.6758	6.88446	8.64195	8.19224	11.2443	6.07323	9.58574
FGSG_01480	39	52	25	238	294	342	348	313	373	10.2636	12.1779	5.25733	9.28104	8.61249	11.6559	11.2955	11.4628	13.5003
FGSG_01481	160	172	166	481	738	599	1211	1185	1196	47.7546	45.4104	40.0755	21.068	24.2244	22.8532	44.0895	48.6621	48.6353
FGSG_01482	3	7	4	51	44	35	10	34	8	0.538876	1.01589	0.523073	1.3805	0.876815	0.811134	0.220405	0.837945	0.200715
FGSG_01483	0	0	12	0	9	3	35	2	24	0	0	1.01459	0	0.103997	0.042275	0.464436	0.019861	0.364699
FGSG_01484	83	63	112	68	33	76	94	109	123	18.179	12.2213	19.7796	2.16931	0.784958	2.10821	2.50394	3.2573	3.64153
FGSG_01485	215	216	303	479	656	454	2312	1950	2256	82.8549	73.5832	94.3047	27.023	27.7233	22.3042	108.281	103.082	118.068
FGSG_01486	28	61	71	379	476	401	491	368	328	7.18541	13.8563	14.7848	14.2786	13.4393	13.1575	15.3562	12.9818	11.4575
FGSG_01487	93	52	52	153	179	189	425	493	561	61.7982	30.4626	27.6935	14.9434	13.1011	16.0986	34.474	45.1515	50.9298
FGSG_01488	108	153	144	1150	1472	1052	574	473	533	11.3602	14.2892	12.2963	17.7939	17.0603	14.1846	7.37256	6.84309	7.64707
FGSG_01489	63	123	129	179	166	231	259	210	194	69.2333	120.714	115.631	28.9873	20.2168	32.6569	34.815	31.8453	29.2226
FGSG_01490	47	46	54	369	606	449	330	366	323	18.1178	15.911	17.0289	21.1216	26.0251	22.3953	15.6772	19.639	17.145
FGSG_01491	70	189	111	813	1083	761	439	402	324	20.9961	50.2284	26.851	35.8443	35.7399	29.2013	16.0375	16.5921	13.2124
FGSG_01492	0	0	0	5	0	9	0	0	0	0	0	0	0.724552	0	1.20462	0	0	0
FGSG_01493	5	16	4	28	39	30	205	185	177	5.40837	15.457	3.20487	4.50898	4.69964	4.07588	27.3581	27.8515	26.3531
FGSG_01494	0	2	0	22	16	3	64	53	45	0	1.52696	0	2.95061	1.58121	0.347278	7.15297	6.645	5.62414
FGSG_01495	20	16	30	73	198	147	141	151	138	8.82078	6.33996	10.9122	4.91696	9.96749	8.61058	7.87369	9.49199	8.60244
FGSG_01496	41	67	51	557	600	454	2220	1919	2150	8.95409	12.7588	8.93513	17.7754	14.3397	12.6171	58.818	57.3913	63.6698
FGSG_01497	257	305	296	1617	2132	2146	1212	1268	1107	17.6836	18.5508	16.4548	16.2994	16.0995	18.8418	10.1328	11.9657	10.3486
FGSG_01498	391	487	448	1762	1686	1983	1225	1285	1203	75.0963	82.7955	69.4998	49.5864	35.5229	48.5877	28.5896	33.8369	31.3606
FGSG_01499	932	1126	1267	12813	25268	14536	13953	12049	12802	165.755	176.99	181.981	333.273	492.174	329.216	301.052	293.399	308.651
FGSG_01500	0	0	0	0	0	0	0	0	0	0	0	0	0	0	0	0	0	0
FGSG_01501	900	1204	1200	4283	4334	4100	6340	5579	5733	93.2371	110.276	100.411	64.9188	49.194	54.1132	79.7189	79.1703	80.5582
FGSG_01502	36	52	59	125	186	113	444	527	420	15.5383	19.9569	20.6796	7.96394	8.85015	6.23777	23.483	31.4609	24.7775
FGSG_01503	151	210	227	1689	2600	1917	1777	1680	1577	52.2172	64.0592	63.4564	85.5384	98.6266	84.5542	74.651	79.6406	74.0187
FGSG_01504	1052	1071	1138	10472	9428	12191	11005	9199	10449	400.172	359.926	349.473	582.64	392.834	590.608	507.946	479.141	538.887
FGSG_01505	135	187	164	1219	1733	1382	1285	1350	1268	45.4655	55.86	44.629	60.2406	64.1548	59.4838	52.6787	62.4738	58.1044
FGSG_01506	49	33	44	159	273	130	267	269	258	11.1633	6.51619	8.01217	5.32101	6.84291	3.7724	7.42861	8.43531	8.0083
FGSG_01507	258	152	242	2055	4001	2557	5185	4441	4566	144.037	75.0219	109.106	167.877	244.813	181.888	351.41	339.701	345.829
FGSG_01508	659	695	599	1307	1674	1670	3935	3194	3567	160.05	149.128	117.444	46.4353	44.5232	51.6491	115.963	106.249	117.485
FGSG_01509	2601	2885	3288	18389	30005	22122	23218	21054	21146	897.29	879.806	916.299	928.023	1133.97	972.111	972.006	994.719	989.228
FGSG_01510	185	194	212	1137	1439	1203	915	950	727	12.593	11.6771	11.6755	11.333	10.7432	10.4434	7.56191	8.86357	6.71865
FGSG_01511	30	33	54	204	282	193	320	266	317	7.607	7.51109	11.134	7.68424	7.95366	6.31188	10.0081	9.3878	11.0658
FGSG_01512	0	0	0	3	0	0	0	0	0	0	0	0	0.2948	0	0	0	0	0
FGSG_01513	5	13	8	102	65	125	10	17	21	2.56315	7.1366	3.68704	9.2898	4.45814	9.92464	0.712315	1.44955	1.75429
FGSG_01514	19	31	34	221	246	387	325	353	258	7.41149	10.6899	10.8336	12.9338	10.8279	19.8055	15.8405	19.4157	14.0095
FGSG_01515	56	80	49	446	489	450	672	638	643	9.41704	12.0221	6.75694	11.1418	9.15451	9.77729	13.925	14.9224	14.8845
FGSG_01516	1503	1610	2009	14085	28492	16965	15852	14257	13606	651.562	616.666	703.142	892.968	1352.73	936.531	833.674	846.221	799.563
FGSG_01517	11	0	3	0	0	0	0	0	0	9.39021	0	1.8613	0	0	0	0	0	0
FGSG_01518	0	0	0	0	0	0	0	0	0	0	0	0	0	0	0	0	0	0
FGSG_01519	81	125	159	680	830	776	783	729	814	21.5054	29.375	34.1368	26.4136	24.1537	26.2557	25.2541	26.5296	29.3047
FGSG_01520	0	0	11	91	134	90	75	40	43	0	0	3.65774	5.58157	6.19027	4.80633	3.79999	2.26884	2.45792
FGSG_01521	8	16	25	56	65	60	78	78	74	2.75129	5.25372	7.42052	3.03148	2.64517	2.83015	3.54287	4.00939	3.75471
FGSG_01522	65	71	122	520	496	448	697	749	723	20.5683	19.973	31.4433	24.3009	17.3687	18.2285	27.0241	32.802	31.3509
FGSG_01523	304	231	321	665	1189	787	3231	3089	3105	72.9408	49.1093	62.2973	23.3708	31.324	24.1019	94.2848	101.719	101.241
FGSG_01525	6	0	0	150	99	75	16	14	16	1.87767	0	0	7.49345	3.71737	3.26098	0.647236	0.624492	0.699026
FGSG_01526	567	648	698	914	926	912	4045	3749	3558	80.7751	81.6583	80.3804	19.043	14.4588	16.5428	69.9574	73.1803	68.7711
FGSG_01527	376	410	503	1758	3307	2116	3536	3087	2941	93.4227	90.0056	101.071	64.0025	90.1467	67.0707	106.773	105.209	99.2398
FGSG_01528	525	582	727	2356	2838	2377	4791	3917	4298	172.349	168.757	192.916	113.161	102.097	99.4211	190.947	176.167	191.424
FGSG_01529	3	0	11	9	19	14	98	29	48	1.91634	0	5.85358	0.799543	1.36859	1.19348	8.0231	2.61618	4.34348
FGSG_01530	907	1077	907	1289	1665	1473	4635	3913	4113	82.0378	86.0982	66.3132	17.0561	16.4976	16.973	50.8963	48.4907	50.4658
FGSG_01531	1026	1157	1085	4132	6939	4381	944	847	868	323.806	322.704	276.489	190.75	239.919	176.132	36.1322	36.5801	37.1318
FGSG_01532	226	338	317	1484	3925	1957	1261	1102	993	54.9882	72.8602	62.3209	52.9367	104.845	60.7633	37.3065	36.7984	32.8116
FGSG_01533	407	344	429	2904	2641	3180	2975	2636	2604	64.5593	48.2084	54.9809	67.4632	45.9432	64.3339	57.3466	57.3465	56.0842
FGSG_01534	139	126	112	476	568	594	823	786	710	52.3024	41.8902	33.998	26.2268	23.4576	28.5332	37.6645	40.5972	36.3143
FGSG_01535	740	796	963	2976	3712	3376	6537	5693	5831	120.766	114.926	127.07	71.1086	66.4117	70.2353	129.567	127.35	129.151
FGSG_01536	122	243	231	694	951	844	1509	1324	1584	23.7175	41.9952	36.4855	19.8363	20.3466	20.9979	35.7771	35.4237	41.9735
FGSG_01537	6	0	4	68	40	46	105	69	105	5.1779	0	2.7533	8.70433	3.81922	5.05382	11.1203	8.28387	12.434
FGSG_01538	12	9	5	44	91	76	69	73	80	5.32611	3.44463	1.87756	3.01193	4.64905	4.52237	3.89494	4.68227	5.03946
FGSG_01539	48	79	76	375	537	429	531	490	500	5.65583	8.20895	7.24202	6.50185	6.98194	6.47255	7.6387	7.96076	8.04222
FGSG_01540	12	8	12	69	107	109	79	60	56	5.95864	3.76798	5.14764	5.39453	6.2599	7.39611	5.13458	4.33946	4.00859
FGSG_01541	243	237	201	1167	1165	1351	1389	986	1256	88.1428	75.9881	58.9206	62.1083	46.4156	62.623	61.3281	49.1215	61.9783
FGSG_01542	157	196	157	517	613	459	727	581	634	86.9717	96.1949	70.1358	41.9963	37.3183	32.4482	49.0063	44.2317	47.7261
FGSG_01543	52	53	34	84	178	110	198	196	161	25.8929	23.175	13.5716	6.15057	9.80559	7.03058	12.0745	13.4589	10.9281
FGSG_01544	122	90	122	690	1100	836	1349	1150	1157	14.0493	9.13615	11.3147	11.6494	13.9013	12.2808	18.8909	18.173	18.1069
FGSG_01545	19	20	34	197	184	215	133	114	98	4.08648	3.88422	6.08595	6.44479	4.4998	6.12716	3.61942	3.49416	2.97508
FGSG_01546	7	8	0	41	32	31	35	23	20	5.3134	5.7152	0	5.06545	2.94904	3.30659	3.53556	2.57704	2.24508
FGSG_01547	1435	1673	1860	6277	10595	7237	5770	5686	5103	275.568	283.987	288.584	176.356	222.944	177.047	134.493	149.57	132.898
FGSG_01548	739	791	929	4347	7080	5132	6111	5756	5649	196.856	186.268	199.759	169.359	206.59	174.136	197.518	209.992	204.046
FGSG_01549	21	39	31	218	282	186	974	888	880	5.85137	9.5839	6.90711	8.93859	8.68652	6.64363	33.2372	34.179	33.5224
FGSG_01550	0	2	11	49	25	44	52	26	28	0	1.45857	7.21755	5.93651	2.27203	4.63597	5.23519	2.89882	3.17607
FGSG_01551	60	75	58	484	799	526	155	173	231	10.6812	11.7385	8.32785	12.6757	15.6706	11.9811	3.36119	4.22621	5.58672
FGSG_01552	177	204	282	518	588	487	768	831	714	67.5816	68.8218	87.232	28.9969	24.6483	23.7626	35.6802	43.564	37.0497
FGSG_01553	389	508	497	8204	10233	8240	5321	4708	4319	38.0026	43.9166	39.3035	117.485	109.748	102.748	63.2103	63.1242	57.3394
FGSG_01554	419	528	486	1734	2375	2059	2007	1859	1960	62.8483	69.9882	58.9323	38.0869	39.0693	39.3857	36.5647	38.236	39.9008
FGSG_01555	7842	8868	9152	24693	37845	28307	60436	54980	53535	1273.89	1273.27	1200.72	586.629	673.286	585.565	1191.05	1222.84	1178.94
FGSG_01556	24	13	19	64	81	123	287	210	292	4.58045	2.26927	2.90153	1.85188	1.75682	3.0898	6.87942	5.67179	7.82724
FGSG_01557	17	0	12	96	160	126	367	307	282	2.94689	0	1.6649	2.52599	3.14128	2.86839	8.00773	7.5546	6.86579
FGSG_01558	562	620	660	2425	3759	2661	3370	2797	3027	45.0442	43.9004	42.7317	28.4515	33.0257	27.185	32.8026	30.7227	32.9173
FGSG_01559	0	13	0	115	103	97	175	137	133	0	4.72757	0	7.11552	4.78508	5.24743	8.99447	7.97801	7.66081
FGSG_01560	92	103	128	782	1213	986	1241	969	1086	26.0289	25.7719	29.2419	32.4363	37.7085	35.6438	42.7417	37.648	41.8001
FGSG_01561	158	230	206	960	869	1026	2245	2010	2216	13.9815	18.0209	14.7371	12.4843	8.46278	11.6214	24.2192	24.4753	26.7176
FGSG_01562	479	455	556	572	913	856	1508	1150	1211	96.8062	81.246	90.8531	16.9189	20.2182	22.0585	37.0196	31.8417	33.2144
FGSG_01563	6	18	14	129	140	103	128	72	161	0.775071	2.14908	1.54197	2.68746	2.18212	1.8592	2.20958	1.39717	3.0948
FGSG_01564	425	458	480	2573	3272	2502	3708	3208	2827	60.6732	57.8226	55.387	53.784	51.2194	45.5516	64.3075	62.7964	54.7824
FGSG_01565	0	0	0	0	8	7	0	4	0	0	0	0	0	0.636873	0.625847	0	0.435235	0
FGSG_01566	0	0	0	9	11	9	7	0	12	0	0	0	0.94272	0.892856	0.808161	0.573819	0	1.162
FGSG_01567	52	114	75	437	538	521	422	488	476	17.7738	34.4567	20.4742	21.8378	20.1527	22.6897	17.5202	22.8646	22.0778
FGSG_01569	220	232	219	5480	5439	6251	2394	2325	2272	29.1152	27.1176	23.3213	106.067	78.8365	105.354	38.441	42.1239	40.7553
FGSG_01570	22	24	45	41	56	56	57	82	85	6.95577	6.70408	11.5347	1.88008	1.93022	2.26546	2.17172	3.55644	3.65509
FGSG_01571	178	193	306	406	401	435	805	705	637	28.6436	27.4531	39.7766	9.56516	7.06423	8.92994	15.7296	15.5562	13.911
FGSG_01572	6002	6749	7427	22702	28604	25888	45037	38801	39412	958.224	952.412	957.783	530.091	500.183	526.342	872.383	848.209	853.065
FGSG_01573	44	56	95	915	947	1056	413	329	391	11.924	13.425	20.6515	36.2733	28.1266	36.4695	13.5811	12.199	14.3655
FGSG_01574	315	377	307	1368	1477	1516	1585	1467	1609	100.382	106.343	79.0985	63.9042	51.6819	61.6993	61.4273	64.1681	69.6988
FGSG_01575	126	257	111	811	938	811	1541	1205	1317	27.9565	50.4345	19.8244	26.3142	22.7958	22.9277	41.5057	36.6335	39.6366
FGSG_01576	13	16	3	33	83	51	116	117	108	4.33026	4.55332	0.681541	1.60291	3.02283	2.1213	4.65235	5.30404	4.84645
FGSG_01577	74	79	85	293	381	239	321	296	374	13.2559	12.6058	12.3758	7.71626	7.52254	5.47948	7.0242	7.30062	9.15147
FGSG_01578	15	26	27	136	117	139	151	140	144	4.81955	7.18997	6.987	6.4287	4.15976	5.7291	5.93393	6.2127	6.32991
FGSG_01579	0	0	14	20	41	60	0	20	11	0	0	9.0163	2.29062	3.60064	6.24512	0	2.1505	1.13274
FGSG_01580	320	407	405	538	490	511	1508	1330	1428	124.227	139.748	126.974	30.5628	20.8398	25.2697	71.0497	70.7117	75.2113
FGSG_01581	262	277	252	1508	1597	1816	1350	1088	1245	59.353	55.4348	46.0187	49.9558	39.6275	52.395	37.0918	33.7329	38.247
FGSG_01582	37	24	52	810	767	738	705	647	578	3.35876	1.92446	3.88416	10.9661	7.77531	8.69374	7.90726	8.1915	7.24246
FGSG_01583	0	0	0	20	14	12	33	28	54	0	0	0	0.630663	0.331593	0.324208	0.854359	0.826693	1.57768
FGSG_01584	0	0	0	232	333	168	33	9	21	0	0	0	7.33378	7.90351	4.61345	0.850067	0.25855	0.597452
FGSG_01585	6	19	21	100	176	105	566	595	445	2.73795	8.24448	8.42863	7.49268	9.89246	6.85182	35.4168	41.97	31.1119
FGSG_01586	29	30	23	122	138	158	932	994	740	10.2974	9.66388	6.77375	6.54783	5.51457	7.36016	41.4974	49.9558	36.8381
FGSG_01587	525	559	724	1187	1402	1454	8064	7561	7272	91.721	86.3754	102.2	30.3689	26.851	32.3907	171.141	181.094	172.451
FGSG_01588	778	825	889	3317	6186	3361	2714	2336	2333	130.028	121.832	119.961	81.1159	113.279	71.5651	55.0435	53.4806	52.8772
FGSG_01589	31	22	32	478	414	477	773	678	616	1.7738	1.11129	1.49266	4.05327	2.62976	3.52059	5.44079	5.38625	4.84384
FGSG_01590	49	21	25	174	156	190	219	246	163	12.4545	4.54316	5.12889	6.49352	4.35866	6.19777	6.79521	8.60992	5.65141
FGSG_01591	2758	3271	3986	29548	35036	32628	17733	16660	15329	910.283	954.02	1062.42	1426.21	1266.43	1371.32	710.053	752.857	685.85
FGSG_01592	218	280	152	3736	4588	4493	2761	2344	2286	34.1626	38.7735	19.239	85.6867	78.7987	89.7298	52.5338	50.3226	48.6006
FGSG_01593	42	68	74	47	54	20	271	317	225	10.7833	15.4873	15.3747	1.76776	1.53309	0.642241	8.52115	11.25	7.90749
FGSG_01594	0	0	2	0	6	0	71	80	46	0	0	0.728511	0	0.273436	0	4.21119	5.31731	3.04262
FGSG_01595	8	0	0	8	15	13	20	10	21	2.82248	0	0	0.422921	0.587719	0.598575	0.883724	0.502077	1.02791
FGSG_01596	41	61	34	222	184	244	35	32	45	12.206	16.3594	8.23436	9.88169	6.11326	9.43714	1.26194	1.33299	1.8451
FGSG_01597	0	0	0	14	77	57	80	122	98	0	0	0	0.595615	2.46182	2.10649	2.82749	4.89883	3.89672
FGSG_01598	0	0	0	0	0	0	9	0	0	0	0	0	0	0	0	0.113615	0	0
FGSG_01599	4	0	17	29	40	36	107	73	100	0.292769	0	1.14177	0.363825	0.380652	0.398338	1.13071	0.862808	1.17999
FGSG_01602	65	132	92	989	1511	902	780	589	649	17.359	31.3161	19.8116	38.9493	44.5825	30.9305	25.4623	21.6944	23.69
FGSG_01603	142	233	176	23	12	22	1263	1141	1448	29.1268	42.3182	29.2017	0.690364	0.270221	0.561987	31.5323	32.1388	40.3999
FGSG_01604	629	651	816	1926	2650	2062	7146	6246	6584	78.3633	71.7604	82.1454	35.1226	36.1907	32.7386	108.132	106.658	111.321
FGSG_01605	712	783	749	2198	2592	2406	3678	2894	3117	171.637	166.732	145.898	77.52	68.4604	73.8783	107.608	95.5432	101.91
FGSG_01606	2144	2276	2582	11800	16293	13725	11161	9255	9329	214.384	201.159	208.586	172.625	178.494	174.823	135.439	126.745	126.501
FGSG_01607	238	188	222	47	38	11	338	315	276	76.5922	53.5762	57.8183	2.17233	1.33252	0.41499	13.2049	13.8921	12.0296
FGSG_01608	5	23	6	0	0	0	27	25	40	1.35083	6.40457	1.41479	0	0	0	1.03344	1.09711	1.74784
FGSG_01609	4	15	13	45	18	34	44	36	89	0.849614	2.99507	2.34452	1.56671	0.473676	1.03923	1.27117	1.15791	2.90675
FGSG_01610	20	15	31	188	287	158	157	196	236	6.96102	4.42928	8.81339	9.77067	11.1822	7.14792	6.78501	9.52895	11.3974
FGSG_01611	19	5	11	33	43	14	115	70	103	7.71649	1.64484	3.41004	1.96683	1.94684	0.739229	5.77361	3.94136	5.81447
FGSG_01612	243	287	308	651	626	637	1368	1085	1137	31.1573	32.5373	31.8311	12.1967	8.78312	10.3965	21.2811	19.0581	19.7689
FGSG_01613	338	521	402	2122	2598	2292	3614	3262	3595	77.4881	105.594	74.4835	71.2044	65.286	66.9611	100.597	102.482	111.822
FGSG_01614	214	231	251	402	591	630	831	632	610	30.228	28.7991	28.6201	8.3041	9.13826	11.3202	14.2414	12.2132	11.6816
FGSG_01615	786	862	1102	2316	2933	2661	10299	8688	8846	225.438	218.664	255.385	97.208	92.2013	97.2679	358.68	341.452	344.23
FGSG_01616	17	8	10	15	7	16	66	59	106	5.52602	2.01871	2.46435	0.688313	0.217386	0.644047	2.56475	2.58239	4.6643
FGSG_01617	0	0	0	0	0	8	0	9	10	0	0	0	0	0	0.859278	0	1.05132	1.24182
FGSG_01618	9	29	91	60	85	85	182	104	145	3.44483	10.2078	29.7898	3.55011	3.77668	4.35675	8.97195	5.78134	7.98478
FGSG_01619	394	464	425	2863	3789	3119	5233	4833	4638	57.3768	59.7125	49.9661	61.0079	60.4689	57.8688	92.5068	96.4245	91.6204
FGSG_01620	233	310	388	1241	1424	1442	2481	1940	1997	67.4924	79.3121	90.8921	52.6306	45.2086	53.2242	87.2952	77.0407	78.5049
FGSG_01621	35	62	52	96	110	104	452	323	320	12.2931	19.4887	14.9221	5.01948	4.34594	4.75911	19.7504	15.9444	15.6121
FGSG_01622	0	35	63	339	218	370	344	224	345	0	37.7611	62.673	61.3145	29.4846	58.1491	51.5743	37.8747	57.7198
FGSG_01623	138	96	125	765	799	685	808	698	753	68.5314	42.0986	50.4214	55.8849	43.6791	43.5785	48.9547	47.719	50.9889
FGSG_01624	274	337	505	1425	2548	1710	1755	1862	1808	80.6614	87.5154	119.906	61.371	82.1818	64.1039	62.6915	75.043	72.1733
FGSG_01626	0	0	0	0	0	5	0	0	2	0	0	0	0	0	0.268302	0	0	0.076331
FGSG_01627	78	153	95	1253	1232	1518	715	589	598	64.9997	112.481	63.5915	153.156	112.733	161.574	72.4328	67.3609	67.6989
FGSG_01628	30	23	29	129	129	139	162	184	133	31.9799	22.2243	25.4134	20.7116	15.5394	19.4156	21.5798	27.6664	19.8544
FGSG_01629	692	593	724	8630	13940	9604	6001	5246	5301	134.497	101.828	113.794	245.605	297.102	237.997	141.675	139.763	139.831
FGSG_01630	129	125	150	575	834	1033	774	756	612	39.078	33.316	36.6735	25.4861	27.6777	39.869	28.447	31.3443	25.1271
FGSG_01631	29	37	37	374	855	569	164	211	181	9.89716	11.2726	10.3392	19.2392	32.9909	25.4964	6.98832	10.1722	8.62625
FGSG_01632	1704	1931	1788	10094	14969	10772	15916	14322	14771	118.638	118.836	100.583	102.811	114.182	95.5347	134.486	136.576	139.463
FGSG_01633	86	56	45	498	589	492	315	264	295	39.2578	22.4968	16.6265	33.4017	29.5507	28.7129	17.5257	16.5764	18.3327
FGSG_01634	561	722	622	2568	3409	3130	2398	1785	1772	58.8921	66.9914	52.7457	39.4437	39.2243	41.8649	30.5557	25.6746	25.2342
FGSG_01635	16	11	17	38	29	24	13	30	9	4.72457	2.79483	4.07226	1.71657	0.991339	0.947878	0.477366	1.27137	0.36071
FGSG_01636	53	129	131	527	653	645	2681	2291	2331	11.7698	25.4073	23.5192	17.2365	15.9902	18.349	72.7472	70.1574	70.6566
FGSG_01637	120	143	125	143	263	179	637	681	662	24.3605	25.4934	20.4864	4.23082	5.84028	4.6184	15.6925	18.9158	18.2139
FGSG_01638	247	253	235	2602	3712	2831	2158	1733	1704	30.4015	27.5386	23.4186	46.9791	50.1874	44.5	32.3171	29.2811	28.511
FGSG_01639	92	92	93	310	256	327	616	510	612	40.2159	35.7512	33.0647	19.9728	12.315	18.3396	32.9124	30.7393	36.5739
FGSG_01640	7	37	34	78	114	121	119	228	206	1.78375	8.27739	6.88653	2.8838	3.18674	3.93682	3.66454	7.97258	7.11432
FGSG_01641	1588	1973	1852	10140	15979	10563	18272	15595	15955	186.486	204.804	175.7	174.209	205.588	158.022	260.417	250.836	254.094
FGSG_01642	59	24	27	119	149	157	137	120	141	17.7264	6.28315	6.40113	5.27016	4.93901	6.05566	5.01663	4.95948	5.75472
FGSG_01643	123	120	177	1655	2719	1663	1276	1148	1110	31.0251	26.7945	36.0544	61.2176	75.3095	53.5587	39.1397	39.7505	38.0447
FGSG_01644	119	207	191	659	763	639	1072	773	915	13.7429	21.0843	17.7701	11.1392	9.6555	9.41244	15.0337	12.2423	14.3462
FGSG_01645	73	51	115	1658	2024	1541	825	814	723	4.9109	2.97574	6.22774	16.3094	14.9092	13.1945	6.73355	7.49111	6.59426
FGSG_01646	71	47	91	420	375	369	429	515	381	13.8752	8.01844	14.4325	12.065	8.08268	9.23562	10.2365	13.8691	10.1439
FGSG_01647	456	538	524	4153	4309	4158	3412	2785	2704	44.3924	46.3407	41.2037	59.1862	45.9865	51.5943	40.3335	37.1598	35.7214
FGSG_01648	203	179	283	376	303	370	2302	1696	1983	46.4073	36.1803	52.2456	12.5935	7.6015	10.7909	64.0344	53.2434	61.6382
FGSG_01649	0	0	0	0	0	0	0	0	3	0	0	0	0	0	0	0	0	0.113374
FGSG_01650	112	115	63	950	822	1116	1312	1271	1282	16.7818	15.1675	7.56459	20.8055	13.4871	21.2934	23.8507	26.0681	26.0351
FGSG_01651	14	29	35	387	251	356	323	360	351	4.35213	8.22241	9.28567	18.6603	9.05467	14.9549	12.911	16.2645	15.6936
FGSG_01652	0	0	9	9	28	28	14	33	11	0	0	3.05129	0.516034	1.30147	1.52803	0.716278	1.95866	0.642508
FGSG_01653	162	169	160	1044	1248	1066	1049	1042	997	69.82	64.4282	55.7449	65.8355	58.9598	58.5324	54.8627	61.5261	58.3032
FGSG_01654	86	76	73	482	571	617	666	634	580	19.9601	15.4048	13.5521	16.3417	14.5181	18.2353	18.7418	20.1585	18.2423
FGSG_01655	674	847	1002	3479	5156	3990	3123	2721	2930	482.287	535.817	579.293	364.217	404.271	363.759	271.208	266.73	284.304
FGSG_01656	585	632	662	7072	8619	8154	4033	3792	3780	64.7036	61.8168	59.184	114.503	104.504	114.96	54.1653	57.4707	56.7243
FGSG_01657	50	56	18	197	290	277	328	245	251	21.557	21.36	6.19027	12.5153	13.8181	15.3286	17.3089	14.5951	14.8214
FGSG_01658	220	300	284	1251	1735	1427	1287	1127	1012	39.6388	47.8243	41.3649	33.0988	34.3811	32.8651	28.2356	27.9012	24.8235
FGSG_01659	118	136	108	813	814	876	1190	908	985	48.0417	48.9256	35.4074	48.5125	36.3638	45.5301	58.892	50.699	54.4879
FGSG_01660	0	3	0	24	17	39	30	18	18	0	0.694598	0	1.34587	0.702692	1.88822	1.38556	0.937943	0.918162
FGSG_01661	0	0	0	0	0	0	0	0	0	0	0	0	0	0	0	0	0	0
FGSG_01662	0	0	0	19	0	10	3	6	8	0	0	0	0.615271	0	0.269191	0.069682	0.181605	0.215933
FGSG_01663	18	18	11	127	71	101	53	83	85	12.7371	11.5776	6.25938	13.5756	5.70287	9.44426	4.67824	8.28851	8.42177
FGSG_01664	9	9	7	5	7	24	10	13	24	2.01607	1.76515	1.27774	0.149021	0.169808	0.692049	0.260597	0.391851	0.764446
FGSG_01665	386	501	477	1830	2740	2263	2871	2425	2556	56.42	64.7291	56.3811	39.1741	43.9359	42.1843	50.986	48.611	50.7242
FGSG_01666	107	75	54	993	1043	1131	350	358	257	34.0428	21.0485	13.7372	46.3319	36.4397	45.9132	13.5449	15.5968	11.1089
FGSG_01667	795	1077	1062	2990	4850	3438	2070	1897	1995	328.86	393.603	354.63	180.893	219.779	181.142	103.914	107.438	111.903
FGSG_01668	49	37	31	120	124	172	82	123	116	13.7791	9.19039	7.0623	4.93643	3.83369	6.19481	2.78456	4.75913	4.44483
FGSG_01669	3	8	5	19	33	19	72	40	82	1.68658	3.86051	2.34145	1.60258	2.07428	1.3608	5.09051	3.18057	6.43841
FGSG_01670	66	93	83	392	664	458	340	307	328	55.5043	68.89	56.0267	48.1882	61.2009	49.0343	34.6647	35.3207	37.431
FGSG_01671	369	398	443	1468	2285	2106	2860	2419	2362	146.313	139.582	142.174	85.2974	99.4461	106.588	137.901	131.619	127.28
FGSG_01672	2207	2495	2814	3176	3930	3861	3615	3170	3000	439.955	439.57	453.2	92.6073	85.8073	98.0301	87.4307	86.5444	81.0793
FGSG_01673	0	5	17	0	11	0	33	25	55	0	1.62432	5.83207	0	0.477701	0	1.67214	1.40021	3.16106
FGSG_01674	0	6	7	10	9	0	62	47	93	0	2.06626	2.43561	0.670131	0.433751	0	3.48406	2.97435	5.83934
FGSG_01675	1988	2456	2772	5108	8424	5641	8808	7191	7026	405.087	442.179	456.069	152.197	187.984	146.354	217.717	200.602	194.078
FGSG_01676	18	13	3	12	8	16	30	19	50	19.8486	12.6343	2.09152	1.89128	0.888485	2.18432	4.04215	2.84451	7.55641
FGSG_01677	0	0	0	0	0	0	0	3	0	0	0	0	0	0	0	0	0.099691	0
FGSG_01678	0	0	0	0	0	0	364	275	349	0	0	0	0	0	0	16.4616	14.0154	17.6252
FGSG_01679	0	0	0	0	0	0	1639	1500	1516	0	0	0	0	0	0	52.4033	54.1246	54.1638
FGSG_01680	23	0	8	1015	1218	1204	3491	3217	3272	1.68324	0	0.468954	11.0602	9.94251	11.4265	31.5791	32.8407	33.0651
FGSG_01681	26	33	4	346	289	261	604	560	571	4.28105	4.8212	0.50702	8.58101	5.36584	5.64545	12.441	13.0167	13.1413
FGSG_01685	50	41	44	18	45	17	281	270	220	9.60361	6.91199	6.81602	0.504366	0.945264	0.416669	6.63954	7.18543	5.79604
FGSG_01686	950	933	1160	7996	8579	8930	4470	4231	4332	318.159	276.078	313.61	391.611	314.672	380.852	181.588	193.978	196.668
FGSG_01687	87	113	121	277	357	363	360	378	422	34.0967	39.1128	38.5922	15.9496	15.4395	18.229	17.2217	20.3985	22.5804
FGSG_01688	33	41	74	108	144	149	161	176	97	13.6689	15.1945	25.2534	6.68029	6.64492	8.02824	8.26356	10.1902	5.56636
FGSG_01689	6	0	10	30	40	42	31	39	28	5.08436	0	7.05669	3.9955	3.95708	4.85717	3.39833	4.83887	3.42266
FGSG_01690	639	602	625	5788	6129	6226	6648	5103	5585	45.6153	37.9924	36.0514	60.467	47.9507	56.634	57.6185	49.914	54.0915
FGSG_01691	6	19	7	132	167	192	163	152	144	1.04353	2.92513	0.981674	3.45396	3.26232	4.37094	3.535	3.70967	3.483
FGSG_01692	40	121	94	1022	1126	1217	1369	1079	1098	26.4435	70.9062	50.0537	99.4895	82.0946	103.155	110.599	98.35	99.0844
FGSG_01693	724	807	919	8672	6901	8775	1074	1117	1187	62.9777	62.1251	64.609	110.454	65.8222	97.325	11.3403	13.3167	14.0046
FGSG_01694	262	290	331	791	1333	1012	459	450	450	115.589	113.225	118.284	51.1456	64.5716	56.9948	24.5982	27.2092	26.9851
FGSG_01695	1579	1846	2145	6974	6536	7774	1041	979	872	785.364	811.449	861.93	507.435	356.147	492.562	62.8033	66.6555	58.7678
FGSG_01696	106	132	145	504	459	609	140	188	105	73.0532	80.2414	81.0347	51.001	34.7952	53.7169	11.7624	17.7583	9.7876
FGSG_01698	127	140	222	536	588	472	1346	1424	1119	26.0012	25.2462	36.6874	16.0776	13.1977	12.3284	33.5162	40.0039	31.1128
FGSG_01699	85	51	150	745	877	709	716	530	578	14.2178	7.49674	20.3658	18.3088	16.1356	15.1643	14.5985	12.199	13.1538
FGSG_01700	14	0	9	216	228	84	169	146	162	3.23326	0	1.58942	7.67119	6.08566	2.59159	4.9897	4.85993	5.35073
FGSG_01701	60	142	132	664	703	677	2210	1864	1885	20.523	42.751	36.3748	33.2189	26.3316	29.5218	91.8025	87.3995	87.4991
FGSG_01702	4264	4909	5043	18122	23483	20491	39708	34757	35753	821.934	836.209	785.075	510.82	495.708	502.949	928.519	917.248	934.203
FGSG_01703	575	742	584	2121	2336	2138	3591	3304	3248	81.6616	93.2003	66.9314	44.0756	36.3611	38.6937	61.9115	64.281	62.5788
FGSG_01705	152	234	190	748	701	742	3215	2736	2865	30.0741	40.9286	30.2676	21.6547	15.2059	18.703	77.2528	74.2099	76.9203
FGSG_01706	0	0	0	0	0	0	0	0	2	0	0	0	0	0	0	0	0	0.14129
FGSG_01707	0	0	0	14	7	0	0	0	0	0	0	0	0.817279	0.307845	0	0	0	0
FGSG_01708	12	25	36	60	105	74	140	95	134	3.40443	6.08164	8.28574	2.4848	3.26964	2.68335	4.81798	3.68243	5.16871
FGSG_01710	228	194	364	1031	1072	1140	789	610	716	42.7704	32.1569	55.3173	28.3629	22.0955	27.3183	18.0195	15.698	18.2522
FGSG_01711	15	16	10	71	76	60	20	6	10	3.05576	2.86484	1.61446	2.12449	1.69924	1.53972	0.493932	0.159269	0.259863
FGSG_01712	42	78	82	246	221	262	66	106	114	9.75001	16.0858	15.4325	8.46347	5.69351	7.84038	1.86976	3.41623	3.61013
FGSG_01713	64	137	90	589	627	624	545	368	489	14.2847	27.3281	16.3612	19.4446	15.4801	17.9264	14.9135	11.3518	14.9646
FGSG_01714	0	0	0	0	0	0	0	0	0	0	0	0	0	0	0	0	0	0
FGSG_01717	90	115	102	6491	10184	7573	945	736	791	19.1986	21.8863	17.723	204.394	240.179	207.67	24.6792	21.6955	23.0868
FGSG_01718	0	0	0	0	20	0	0	0	0	0	0	0	0	1.01116	0	0	0	0
FGSG_01719	0	0	0	0	0	0	0	0	0	0	0	0	0	0	0	0	0	0
FGSG_01722	11	30	22	9	25	0	1002	921	1031	2.57906	6.20444	4.11012	0.309081	0.642033	0	28.6702	29.7337	32.9654
FGSG_01723	0	3	0	0	0	0	0	15	8	0	1.8612	0	0	0	0	0	1.63814	0.840533
FGSG_01724	29	15	40	166	163	142	163	143	122	5.13875	2.39635	5.84618	4.40269	3.24629	3.28715	3.58632	3.56389	3.00122
FGSG_01725	21	6	20	49	42	67	116	107	85	2.12096	0.533661	1.64271	0.730445	0.47438	0.8776	1.44773	1.51697	1.19387
FGSG_01726	0	0	0	0	0	0	0	0	2	0	0	0	0	0	0	0	0	0.082888
FGSG_01727	0	0	0	168	201	150	6	0	0	0	0	0	6.37038	5.71205	4.96387	0.167919	0	0
FGSG_01728	345	383	409	426	602	560	280	276	247	128.485	126.055	123.172	23.1871	24.5657	26.5961	12.6606	14.0869	12.4487
FGSG_01729	0	0	0	0	0	0	3	0	0	0	0	0	0	0	0	0.101258	0	0
FGSG_01730	12	8	7	18	20	12	51	83	48	3.85714	2.25791	1.88681	0.875049	0.744571	0.489986	2.09871	3.87547	2.21613
FGSG_01731	21	32	14	17	50	53	36	48	36	3.55751	4.82703	1.84059	0.42843	0.937336	1.15986	0.742895	1.13279	0.83761
FGSG_01733	125	91	178	1855	2002	1933	499	444	448	16.0002	10.3058	18.393	34.8389	28.1533	31.6066	7.7746	7.8045	7.79145
FGSG_01734	150	197	241	9	0	32	20	57	28	33.3471	38.5435	43.1452	0.268076	0	0.893286	0.521775	1.71501	0.819076
FGSG_01735	41	76	28	223	257	292	312	249	298	7.30602	12.0409	4.02554	5.85237	5.05881	6.68226	6.80177	6.12371	7.26459
FGSG_01736	62	25	58	0	0	0	0	0	0	59.0455	20.6269	44.9218	0	0	0	0	0	0
FGSG_01737	0	0	0	5	0	9	0	0	0	0	0	0	0.207736	0	0.31846	0	0	0
FGSG_01738	0	0	0	12	0	0	0	0	0	0	0	0	0.302491	0	0	0	0	0
FGSG_01739	0	0	0	25	0	23	6	0	0	0	0	0	0.79849	0	0.663345	0.147361	0	0
FGSG_01740	0	0	0	18	19	29	8	0	0	0	0	0	0.612453	0.490746	0.867148	0.225934	0	0
FGSG_01741	0	0	0	8	3	24	7	0	8	0	0	0	0.215267	0.049226	0.591784	0.158168	0	0.189925
FGSG_01742	0	0	0	22	39	15	0	3	12	0	0	0	1.14265	1.56601	0.681808	0	0.11536	0.580399
FGSG_01743	580	581	606	3549	3893	4075	1521	1253	1580	100.742	89.1809	84.9701	90.1825	74.0825	90.1636	32.0619	29.807	37.2029
FGSG_01744	34	50	36	12	19	30	191	125	163	10.8951	14.0068	9.35858	0.562731	0.657313	1.228	7.46594	5.49855	7.10644
FGSG_01745	112	66	124	43	99	120	4086	3675	3769	24.8551	12.9355	22.2479	1.39234	2.41213	3.40044	110.656	112.319	114.067
FGSG_01746	301	350	359	485	451	422	660	582	652	168.422	173.019	161.996	39.6263	27.5848	30.005	44.7898	44.5763	49.4026
FGSG_01747	364	473	499	503	1077	702	6528	5468	5731	128.702	148.152	142.824	26.0465	41.7817	31.682	280.722	265.385	275.413
FGSG_01748	9	27	36	75	69	102	122	61	67	2.38663	6.43444	7.89602	3.00075	2.04217	3.52087	4.029	2.27926	2.47836
FGSG_01749	10	0	0	3	0	13	0	0	0	2.42854	0	0	0.092462	0	0.43229	0	0	0
FGSG_01751	62	57	42	2595	2119	2957	2194	2067	1954	12.9726	10.5336	7.1516	80.4181	49.184	79.7962	56.3965	59.966	56.1346
FGSG_01752	11	20	18	1830	2247	2338	6959	6345	6399	5.24435	8.5728	6.99848	129.729	119.337	144.36	409.382	421.273	420.687
FGSG_01754	0	0	0	36	17	17	0	21	8	0	0	0	2.73355	0.949585	1.10946	0	1.48704	0.499003
FGSG_01755	11	23	4	53	51	40	73	34	74	5.50643	10.5007	1.56227	4.10155	2.92466	2.64012	4.68621	2.45687	5.29391
FGSG_01756	151	163	158	2044	2281	2453	9880	9038	8674	143.32	137.097	121.542	285.242	238.462	298.116	1144.21	1181.25	1122.51
FGSG_01757	98	126	107	541	468	630	1887	1809	1641	50.9759	57.661	44.7576	41.1576	26.6641	41.7129	119.105	128.869	115.753
FGSG_01758	4	0	4	0	9	3	0	18	22	0.746136	0	0.705705	0	0.240117	0.085008	0	0.590963	0.716433
FGSG_01759	4	0	0	10	11	24	0	0	0	0.92099	0	0	0.335272	0.290777	0.729424	0	0	0
FGSG_01760	24	22	28	35	33	55	128	60	89	5.52633	4.43449	5.09243	1.17615	0.822681	1.62706	3.60762	1.8896	2.78452
FGSG_01761	0	0	4	0	0	0	12	0	0	0	0	1.70206	0	0	0	0.785336	0	0
FGSG_01762	0	0	15	0	13	0	26	0	26	0	0	2.74653	0	0.322616	0	0.736581	0	0.814514
FGSG_01763	405	429	505	32701	48890	39321	15065	13617	13508	191.96	179.777	193.054	2267.84	2539.11	2374.44	866.662	884.104	868.372
FGSG_01764	32	33	27	1876	1758	2138	1005	935	946	24.0857	22.3182	16.5855	210.454	147.684	208.859	93.5234	98.1393	98.3429
FGSG_01765	7836	8984	10072	3436	4407	4082	34125	30514	31151	2172.19	2201.17	2255.18	139.269	133.803	144.078	1147.69	1158.21	1170.7
FGSG_01766	818	806	802	656	798	879	1598	1516	1511	287.301	250.322	227.439	33.6647	30.681	39.3309	68.11	72.9039	71.9612
FGSG_01767	298	489	472	4772	4673	5359	4262	3303	3480	63.9468	92.8982	81.8805	150.189	110.134	146.867	111.277	97.3182	101.514
FGSG_01768	4	16	29	244	287	252	134	160	112	1.45681	6.49751	10.5597	16.4291	14.4844	14.7556	7.45984	10.092	6.94011
FGSG_01769	0	13	18	417	422	543	797	603	590	0	5.25517	6.58778	27.9411	21.1745	31.7379	44.3711	37.9122	36.6767
FGSG_01770	5	14	14	0	0	0	26	40	34	1.89576	5.08817	4.87989	0	0	0	1.33753	2.34149	1.95416
FGSG_01771	0	0	0	0	0	18	24	14	20	0	0	0	0	0	1.24065	1.56716	0.97068	1.43574
FGSG_01772	21	0	29	192	203	120	1029	826	831	9.77007	0	11.0648	13.4071	10.6022	7.28213	59.7935	54.1351	53.9822
FGSG_01773	3	0	0	62	72	55	143	126	105	1.05626	0	0	3.33077	2.89511	2.57379	6.45135	6.39619	5.29038
FGSG_01775	0	0	0	0	0	0	31	69	47	0	0	0	0	0	0	2.11102	5.36414	3.57143
FGSG_01776	0	0	0	6	11	0	0	0	0	0	0	0	0.391299	0.599803	0	0	0	0
FGSG_01777	0	0	0	31	29	12	16	23	22	0	0	0	2.04799	1.42572	0.666681	0.837947	1.385	1.34309
FGSG_01778	0	0	0	0	0	0	0	0	0	0	0	0	0	0	0	0	0	0
FGSG_01779	7	0	3	21	89	18	0	3	9	2.6016	0	0.700402	1.20318	3.8826	0.870442	0	0.139248	0.441191
FGSG_01780	12	16	0	158	145	133	206	186	213	3.61128	4.15845	0	6.93174	4.77923	5.09254	7.52946	7.65354	8.69162
FGSG_01781	12	0	0	18	0	43	93	107	109	2.09473	0	0	0.479577	0	1.01749	2.11548	2.76503	2.77973
FGSG_01782	100	159	199	146	198	233	1600	1403	1249	67.7359	95.0112	108.824	14.3814	14.639	20.0401	131.408	130.028	114.666
FGSG_01783	0	0	0	0	0	0	0	0	0	0	0	0	0	0	0	0	0	0
FGSG_01784	0	0	0	14	3	3	0	0	11	0	0	0	0.682884	0.100202	0.130997	0	0	0.514763
FGSG_01785	116	133	126	0	18	28	18	22	25	31.8207	32.3286	27.9102	0	0.527494	0.984246	0.570477	0.806673	0.900537
FGSG_01786	5	12	15	0	0	0	8	0	0	1.0372	2.37662	2.76134	0	0	0	0.204659	0	0
FGSG_01787	9	3	0	190	264	369	50	76	56	3.99935	0.858347	0	12.5191	13.0357	21.2389	2.72293	4.67521	3.40573
FGSG_01788	0	3	3	94	68	91	141	109	45	0	0.724997	0.798136	4.90708	2.66718	4.16836	6.11915	5.33427	2.15568
FGSG_01789	0	0	0	5	10	15	27	34	26	0	0	0	0.113886	0.166021	0.301118	0.527574	0.751447	0.569656
FGSG_01790	34	63	79	2985	3378	3273	1634	1622	1247	1.63552	2.70102	3.11271	21.3206	18.0713	20.3535	9.67752	10.8454	8.25489
FGSG_01791	0	0	0	85	59	25	21	14	22	0	0	0	3.38693	1.77041	0.855618	0.69552	0.510416	0.784645
FGSG_01792	5	0	0	0	15	0	0	0	0	1.01039	0	0	0	0.376558	0	0	0	0
FGSG_01793	0	0	0	0	0	0	0	0	3	0	0	0	0	0	0	0	0	0.148269
FGSG_01794	0	0	0	0	0	0	0	0	0	0	0	0	0	0	0	0	0	0
FGSG_01795	11	0	25	153	161	112	135	82	139	1.82809	0	3.33492	3.80882	2.99899	2.43172	2.78754	1.89641	3.19778
FGSG_01796	0	0	0	6	5	8	11	0	9	0	0	0	0.528875	0.336744	0.587846	0.808723	0	0.698098
FGSG_01797	0	0	0	0	0	4	10	0	3	0	0	0	0	0	0.158864	0.373045	0	0.111954
FGSG_01798	8	9	25	2547	2622	3203	353	271	302	3.5792	3.57494	9.78459	185.839	143.253	203.499	21.3209	18.4871	20.3849
FGSG_01799	12	0	45	1543	1610	1830	0	0	10	0.766152	0	2.4382	15.1767	11.856	15.677	0	0	0.083669
FGSG_01800	108	132	106	1158	1079	1289	1167	1161	1006	19.2652	20.9826	15.3118	30.4439	21.2436	29.5197	25.4513	28.5767	24.5256
FGSG_01801	133	149	111	204	337	342	128	128	147	34.6252	34.2388	23.2322	7.78776	9.62242	11.3778	4.03389	4.55255	5.19617
FGSG_01802	453	549	461	1861	2046	2137	953	881	963	111.344	119.3	91.3822	66.9097	55.104	66.915	28.4085	29.6444	32.1044
FGSG_01803	612	626	659	226	335	294	742	537	619	99.5302	89.9511	86.4943	5.36824	5.95595	6.07831	14.6439	11.9575	13.649
FGSG_01805	21	0	0	752	571	828	18	39	35	4.18707	0	0	22.2056	12.6213	21.293	0.422955	1.0694	0.947798
FGSG_01806	0	0	6	2861	2677	3177	48	30	34	0	0	1.54277	133.478	93.5164	129.075	1.84555	1.27265	1.46077
FGSG_01807	4	15	0	21	30	16	73	92	65	0.934201	3.12111	0	0.748469	0.813011	0.496492	2.17093	3.09591	2.15731
FGSG_01808	37	39	27	87	43	144	231	212	191	7.11885	6.60165	4.18361	2.45459	0.895654	3.53166	5.39708	5.60882	5.00641
FGSG_01809	5	12	6	0	22	11	59	105	69	1.68281	3.53022	1.53476	0	0.81791	0.453838	2.51739	5.06473	3.28331
FGSG_01810	0	0	0	0	0	0	20	0	6	0	0	0	0	0	0	0.744826	0	0.216268
FGSG_01811	0	0	0	0	0	0	6	6	13	0	0	0	0	0	0	0.230939	0.286144	0.619201
FGSG_01812	3	0	0	0	0	10	34	14	21	0.63568	0	0	0	0	0.287618	0.982142	0.460775	0.66443
FGSG_01813	0	24	3	8	14	13	89	44	21	0	7.84748	0.646856	0.388955	0.559818	0.597412	4.00267	2.21196	1.05484
FGSG_01814	3	0	0	3	0	0	25	17	36	0.491609	0	0	0.088942	0	0	0.700739	0.521185	1.1457
FGSG_01815	0	0	0	0	0	0	0	0	0	0	0	0	0	0	0	0	0	0
FGSG_01816	0	0	0	0	0	0	0	9	0	0	0	0	0	0	0	0	0.657787	0
FGSG_01817	6	0	0	260	190	265	174	137	123	1.30354	0	0	8.57238	4.68483	7.6127	4.76264	4.23414	3.73687
FGSG_01818	1247	1476	1454	593	401	783	7552	6556	6973	460.641	481.963	433.902	32.0191	16.2052	36.8237	338.634	331.75	349.38
FGSG_01819	1018	789	926	845	648	1013	6667	6197	6297	159.156	108.987	116.885	19.3261	11.0908	20.1672	126.516	132.729	133.538
FGSG_01820	0	0	0	0	0	0	0	0	0	0	0	0	0	0	0	0	0	0
FGSG_01822	14	0	4	20	0	28	7	18	0	6.10594	0	1.42703	1.30597	0	1.55116	0.36161	1.0795	0
FGSG_01823	0	0	0	363	440	458	34	25	44	0	0	0	22.692	20.6119	24.9481	1.75118	1.42497	2.5461
FGSG_01824	3	0	0	0	27	23	20	18	14	1.09577	0	0	0	1.06279	1.05366	0.885201	0.883306	0.680745
FGSG_01825	19	32	33	214	223	294	236	274	226	11.4789	16.722	16.1013	18.9912	14.8599	22.77	17.404	22.8104	18.6405
FGSG_01826	369	462	564	294	353	334	2304	2192	2000	85.7993	94.9864	105.903	10.0032	8.98595	9.87025	65.0312	69.8208	63.0857
FGSG_01827	9	37	2	22	14	15	16	51	26	1.10076	4.14154	0.197874	0.414537	0.193858	0.24364	0.24572	0.896899	0.450216
FGSG_01828	51	69	61	249	177	308	0	12	11	19.4925	23.404	18.8761	14.0962	7.50191	15.1495	0	0.596816	0.541209
FGSG_01829	113	103	109	67	51	25	964	690	803	33.9452	27.4002	26.498	2.94186	1.6596	0.928132	35.3482	28.5528	32.8727
FGSG_01830	30	44	31	231	228	157	307	213	184	15.2058	19.6864	12.4013	17.1263	12.6262	10.11	18.8747	14.7875	12.6453
FGSG_01831	113	185	134	16119	31147	18947	56	86	34	82.2135	119.639	78.7835	1728.61	2501.44	1769.24	4.90723	8.56765	3.32692
FGSG_01832	67	90	105	88	39	79	678	466	478	28.6041	33.6674	36.0903	5.48321	1.786	4.28811	35.1067	27.2338	27.6129
FGSG_01833	9	35	53	54	27	61	189	227	299	2.81981	10.482	14.7115	2.75132	1.019	2.67963	7.98268	10.802	14.0775
FGSG_01834	0	0	0	0	0	0	0	0	0	0	0	0	0	0	0	0	0	0
FGSG_01836	79	62	102	822	632	949	745	779	821	11.8634	8.23745	12.3543	18.1879	10.4689	18.29	13.6696	16.1389	16.8273
FGSG_01837	506	618	606	8573	10446	9155	8013	6627	7506	285.316	307.983	275.907	706.932	645.077	657.362	548.132	511.62	573.754
FGSG_01838	1470	1593	1485	21678	36119	24699	51352	43949	45870	358.85	343.654	292.749	773.889	965.598	767.759	1520.77	1468.88	1517.94
FGSG_01839	81	111	104	1179	1683	1287	991	830	982	19.4835	23.6223	20.3046	41.7114	44.5794	39.6514	29.0838	27.4751	32.1945
FGSG_01840	19	33	17	83	135	113	211	196	270	11.7795	18.0163	8.35776	7.63652	9.29927	9.01676	16.1244	16.9145	23.0797
FGSG_01841	60	68	44	366	555	459	914	801	752	29.7273	30.0638	17.5458	26.8149	30.4087	29.2336	55.5403	54.8828	51.0714
FGSG_01842	728	777	902	5682	7515	6628	7322	6180	6250	94.6622	89.3013	94.7662	108.124	107.103	109.82	115.581	110.111	110.254
FGSG_01843	204	271	268	1766	1907	1759	4252	3941	3729	79.9707	94.1848	84.9502	101.61	82.2081	88.1429	203.022	212.35	198.976
FGSG_01844	8	7	21	427	549	647	232	212	121	2.10899	1.57956	4.87519	18.1463	17.4749	23.9465	8.17147	8.41323	4.76021
FGSG_01845	497	517	634	6425	8255	7270	4362	3684	3777	156.38	143.661	161.094	295.629	284.425	291.261	166.488	158.679	161.098
FGSG_01846	346	441	397	5022	5679	5339	3033	2613	2653	76.1933	85.8475	70.6804	161.869	137.089	149.862	81.0873	78.8534	79.2779
FGSG_01847	854	920	901	6535	10077	7365	11272	9916	10097	48.638	46.3483	41.4376	54.4737	62.9068	53.4554	77.9432	77.3824	78.0166
FGSG_01848	271	217	320	3224	6161	4273	11427	10329	10345	69.2218	48.9801	66.0942	120.587	172.569	139.154	354.59	361.721	358.679
FGSG_01849	51	68	118	128	107	121	481	487	584	21.6296	25.5968	40.9578	8.00943	5.01868	6.58874	25.0715	28.6443	33.9984
FGSG_01850	468	539	659	5016	7741	5559	7881	6790	7448	86.7023	88.188	98.5474	135.967	157.155	131.223	177.235	172.334	187.161
FGSG_01851	407	412	435	1887	2467	2270	1201	996	1003	93.1521	83.3434	80.2541	63.1401	61.8326	66.1567	33.3324	31.1872	31.1066
FGSG_01852	792	779	940	5533	7974	6424	4597	4447	4104	187.801	163.202	180.118	191.985	207.192	194.076	132.318	144.433	131.987
FGSG_01853	5400	5401	6436	38939	64853	42004	43908	39543	38122	1096.66	969.289	1055.67	1156.46	1442.42	1086.23	1081.78	1099.5	1049.51
FGSG_01854	385	486	474	2402	2673	2696	5969	5094	5071	49.3286	54.9975	49.0192	45.0652	37.555	44.0311	92.9028	89.4807	88.1926
FGSG_01855	0	23	24	81	91	94	208	203	136	0	7.13833	6.75664	4.23495	3.56702	4.30021	9.10154	10.0133	6.61284
FGSG_01856	8	11	15	45	38	35	102	81	82	2.04952	2.70186	3.34466	1.86383	1.17468	1.27024	3.55471	3.18622	3.16881
FGSG_01857	497	491	538	1812	2180	1935	1973	1636	1607	148.222	129.228	129.51	79.0322	71.2185	73.5192	71.3858	66.8231	64.9795
FGSG_01858	145	146	95	797	2100	875	1217	1140	1167	75.5984	67.2768	39.7672	60.902	120.141	58.179	77.1435	81.55	82.656
FGSG_01859	3	10	0	8	11	11	25	31	26	1.39709	4.22172	0	0.579836	0.569009	0.673468	1.48176	2.10401	1.74143
FGSG_01860	0	0	0	0	0	0	0	0	0	0	0	0	0	0	0	0	0	0
FGSG_01861	43	81	57	251	285	228	1259	1269	1178	11.2772	18.9395	12.1509	9.80163	8.31197	7.72445	40.7583	46.3684	42.6206
FGSG_01862	0	0	0	0	0	0	0	0	13	0	0	0	0	0	0	0	0	0.345374
FGSG_01863	49	48	55	368	306	291	348	363	378	13.9277	11.9958	12.5247	15.3966	9.58906	10.5874	12.0553	14.1936	14.6394
FGSG_01865	466	504	537	1366	1836	1468	1491	1311	1359	104.277	99.7466	97.0939	44.7548	45.0496	41.8835	40.5281	40.2078	41.2647
FGSG_01866	1473	1671	1791	16696	26619	19628	13508	12222	12628	866.71	868.974	851.276	1436.99	1715.76	1470.99	964.461	984.859	1007.52
FGSG_01867	259	325	315	3272	5198	3429	5792	5520	5386	38.2392	42.4162	37.5305	70.7459	84.1546	64.5581	103.887	111.73	107.946
FGSG_01868	9	3	0	148	301	272	123	154	124	2.01341	0.626007	0	5.29644	8.10188	8.49966	3.65777	5.18444	4.12951
FGSG_01869	28	32	34	477	581	562	315	295	277	27.3119	27.6118	26.9736	68.701	62.6769	70.4584	37.6366	39.7424	36.9801
FGSG_01870	581	630	742	12160	13488	14112	7056	6572	5998	122.241	117.145	126.147	374.501	311.102	378.455	180.262	189.494	171.222
FGSG_01871	1732	1818	1982	15154	17556	18197	16380	15083	15265	571.521	530.315	528.252	731.451	634.568	764.779	655.848	681.577	682.982
FGSG_01872	375	399	463	3312	3865	3520	2602	2387	2389	105.355	98.9585	105.079	136.214	119.051	126.087	88.7856	91.9181	91.0947
FGSG_01873	222	357	269	1037	653	866	1460	1283	1118	37.0774	52.8775	36.3154	25.4214	11.9901	18.4826	29.6907	29.4566	25.3949
FGSG_01874	214	295	318	794	733	829	1355	1063	1216	21.6493	26.4513	26.0482	11.7789	8.13486	10.7012	16.6701	14.7603	16.7239
FGSG_01875	89	118	90	1510	1422	1476	1386	1328	1329	24.2604	28.428	19.7294	60.2983	42.521	51.2971	45.9016	49.6135	49.1732
FGSG_01876	0	0	0	0	0	0	0	0	0	0	0	0	0	0	0	0	0	0
FGSG_01877	1455	1535	1873	9686	15205	10327	55650	49241	48661	237.525	221.544	246.951	231.33	271.964	214.77	1102.64	1101.1	1077.38
FGSG_01879	7	9	18	61	30	54	198	118	163	6.6477	7.74754	14.4751	9.17514	3.33021	7.16579	25.0013	16.7563	22.9818
FGSG_01880	12	0	8	11	5	21	8	39	10	10.6722	0	5.36856	1.37526	0.427326	2.46709	0.828761	4.82827	1.13799
FGSG_01881	581	585	674	1289	2029	1321	2780	2543	2261	83.6155	74.4062	78.3521	27.1315	31.9896	24.2143	48.5474	50.1157	44.118
FGSG_01882	2553	2759	2996	10000	15201	11921	23112	20848	20270	400.154	382.258	379.318	229.263	260.989	237.992	439.57	447.499	430.8
FGSG_01883	218	198	194	1399	1251	1642	1174	1205	1140	55.0464	44.1735	39.5441	51.7727	34.6653	52.9161	36.0328	41.7461	39.1
FGSG_01884	218	257	259	1648	1520	1827	1645	1529	1442	67.5009	70.4273	64.884	74.8167	51.6818	72.2531	61.9642	65.0237	60.7145
FGSG_01885	462	498	567	2848	2944	3240	2363	2069	2185	66.6571	63.4149	66.0771	60.1153	46.521	59.5423	41.3719	40.8719	42.7417
FGSG_01886	48	35	71	265	195	256	266	185	233	14.431	9.3505	17.5557	11.8923	6.52184	10.0003	9.88073	7.73538	9.65399
FGSG_01887	222	243	221	960	1024	1396	1792	1588	1636	112.073	108.339	89.8911	70.8569	56.6126	89.7568	109.775	109.789	111.971
FGSG_01888	753	847	842	3815	3862	4908	4025	3278	3572	592.359	589	535.332	439.223	332.969	491.974	384.34	353.28	381.146
FGSG_01889	70	87	77	410	461	562	482	439	458	9.86617	10.8087	8.78857	8.48918	7.14563	10.1325	8.27492	8.51853	8.78626
FGSG_01890	209	205	245	862	926	1038	1010	769	1011	73.4044	63.5174	69.4777	44.2621	35.6217	46.426	43.0266	36.9552	48.124
FGSG_01891	778	831	804	4354	3931	5217	9726	7983	8339	342.516	323.348	285.808	280.327	189.538	292.517	519.566	481.26	497.783
FGSG_01892	233	287	173	1027	1054	1102	2027	1723	1829	45.8729	49.8616	27.4194	29.5931	22.7528	27.6401	48.4603	46.4817	48.8784
FGSG_01893	405	375	515	1579	1944	2012	3679	3505	3299	54.7657	44.7783	56.2063	31.2441	28.8151	34.6795	60.4096	64.9537	60.5204
FGSG_01894	0	7	0	26	46	55	72	70	58	0	2.55217	0	1.64373	2.21173	3.06392	3.80933	4.18364	3.43484
FGSG_01895	250	413	419	1175	1382	1587	4716	4246	4214	62.5108	91.2749	84.5837	43.03	37.9106	50.6227	143.298	145.62	143.1
FGSG_01896	26	44	31	211	294	319	332	246	300	5.19496	7.76114	4.99672	6.26903	6.54606	8.26177	8.19663	6.84192	8.27296
FGSG_01897	713	823	933	3662	4729	3716	3790	3500	3538	99.7719	101.771	105.414	74.9653	72.4931	66.2426	64.3655	67.0771	67.1413
FGSG_01898	0	0	0	0	0	2	0	0	0	0	0	0	0	0	0.047059	0	0	0
FGSG_01899	319	356	455	1613	2287	1779	3663	3309	3498	28.8504	28.4453	33.2867	21.3746	22.6968	20.523	40.2714	41.0531	42.9793
FGSG_01900	389	536	605	823	864	978	2185	1939	2120	65.487	79.8312	82.32	20.294	15.9625	21.0081	44.7116	44.7715	48.4649
FGSG_01901	11	15	9	103	68	124	290	346	311	3.44355	4.17411	2.36014	4.93385	2.43252	5.16026	11.541	15.549	13.8352
FGSG_01902	129	95	125	849	849	1068	1393	1307	1098	32.8647	21.2813	25.7171	31.7572	23.7683	34.7725	43.2219	45.7623	38.07
FGSG_01903	1	1	5	3	7	7	2	3	4	0.282002	0.24369	1.24899	0.114381	0.229383	0.25159	0.070758	0.101979	0.134932
FGSG_01904	916	1133	1134	10238	12552	11204	9151	7978	8752	82.092	89.7466	82.0944	134.295	123.296	127.969	99.5782	97.9697	106.413
FGSG_01905	7	18	0	43	43	78	133	164	164	3.29819	7.66043	0	3.0268	2.25745	4.83298	7.80759	10.9252	10.7759
FGSG_01906	17	34	16	117	111	113	145	189	110	10.3346	18.9185	7.93666	10.7944	7.69712	9.0575	11.1344	16.3391	9.4427
FGSG_01907	55	97	111	564	516	548	1014	1036	830	17.6926	27.4094	28.7286	26.5672	18.2159	22.4888	39.6643	45.729	36.2777
FGSG_01908	98	85	123	837	569	866	962	780	922	21.7264	16.7359	22.1295	27.254	13.887	24.5524	26.0102	23.7764	27.845
FGSG_01909	387	337	521	696	783	716	1653	1281	1496	83.4798	64.3138	90.886	21.9857	18.5196	19.6906	43.3244	37.9036	43.8186
FGSG_01910	432	414	413	1976	1546	2401	2452	2205	1983	41.9314	35.4672	32.3725	28.0432	16.4256	29.6782	28.8709	29.2983	26.0941
FGSG_01911	90	195	234	566	805	553	796	610	740	11.6276	22.4306	24.5371	10.7884	11.4911	9.17858	12.5885	10.8878	13.0619
FGSG_01912	233	298	272	1220	1095	1626	1539	1274	1175	179.652	203.65	169.742	138.055	92.7489	160.232	144.479	134.926	123.171
FGSG_01913	0	0	0	0	8	0	0	0	0	0	0	0	0	0.228454	0	0	0	0
FGSG_01914	0	0	3	22	0	24	34	14	29	0	0	0.735597	1.34937	0	1.26628	1.71049	0.762189	1.67136
FGSG_01915	1092	1111	1278	10497	17549	12376	10076	8761	8809	342.024	307.487	323.186	480.897	602.096	493.723	382.922	375.748	374.09
FGSG_01916	675	814	819	6523	8308	7272	10592	9261	8402	54.0179	57.5472	52.898	76.3363	72.8096	74.1047	102.832	101.472	91.148
FGSG_01917	795	1140	1117	3658	4405	3736	6670	5642	5868	124.793	158.184	141.682	83.9931	75.7514	74.7132	127.065	121.309	124.917
FGSG_01918	377	489	325	6373	6533	6463	2830	2705	2669	37.9632	43.6004	26.441	94.0747	72.2249	83.0756	34.6533	37.3753	36.5149
FGSG_01919	59	112	54	238	141	258	820	625	656	11.227	18.8611	8.32917	6.64412	2.93978	6.2689	19.048	16.3638	17.016
FGSG_01920	162	147	179	1143	1050	1293	1537	1424	1230	22.4882	18.0615	20.0914	23.2378	15.9759	22.8881	25.9147	27.0932	23.1707
FGSG_01921	124	133	188	1155	1851	1248	1307	1473	1439	31.0924	29.4493	38.2287	42.5744	51.0781	40.0569	39.9614	50.8123	49.1548
FGSG_01922	0	8	9	64	111	85	129	91	74	0	1.91611	1.98447	2.78349	3.63301	3.22377	4.68582	3.7476	2.98511
FGSG_01923	365	509	607	1450	1649	1728	2852	2605	2667	83.2778	102.758	111.969	48.4948	41.295	50.3328	79.1347	81.5617	82.6843
FGSG_01924	896	994	1136	2948	4754	3959	3173	2977	2775	138.598	135.95	141.944	66.7152	80.5782	78.0193	59.5714	63.0788	58.2082
FGSG_01925	396	351	338	3622	4642	3891	2375	2204	2131	71.3747	55.9634	49.2236	95.5647	91.7066	89.3721	51.9708	54.4356	52.1021
FGSG_01926	173	342	242	1084	881	1332	1076	1068	1212	31.9823	56.0944	36.2429	29.4539	17.9275	31.5188	24.2498	27.1742	30.533
FGSG_01927	36	53	53	90	104	66	158	102	77	8.246	10.839	9.85305	3.03668	2.62365	1.92072	4.44227	3.21375	2.41374
FGSG_01928	87	90	108	673	1109	773	238	270	165	17.7036	16.1495	17.8267	20.1692	24.9059	20.1805	5.91664	7.56196	4.56161
FGSG_01929	36	41	53	170	226	136	421	461	438	4.27666	4.31628	5.11221	2.99397	2.98255	2.08005	6.1538	7.61079	7.15863
FGSG_01930	401	476	565	1456	2197	1838	4049	3652	3563	89.9116	94.396	102.443	47.799	53.9982	52.5362	110.267	112.258	108.417
FGSG_01931	619	868	904	4868	5124	6087	3640	3187	3469	130.207	161.24	153.443	149.763	118.045	163.052	92.8841	91.7847	98.9133
FGSG_01932	230	223	259	1870	1822	1743	1575	1285	1252	62.3397	53.2811	56.5272	74.1718	54.1156	60.1706	51.803	47.7189	46.0109
FGSG_01933	153	106	252	1564	2020	1690	1153	976	1127	36.5795	22.5319	48.9114	54.9915	53.1998	51.7486	33.6369	32.1382	36.7288
FGSG_01934	26	23	15	232	296	282	273	131	114	6.66512	5.17632	2.98282	8.84702	8.4438	9.36406	8.65316	4.6761	4.03385
FGSG_01935	156	244	234	611	718	800	980	767	869	19.2004	26.5652	23.287	11.0275	9.69815	12.5761	14.6771	12.9517	14.5374
FGSG_01936	421	275	400	1053	1610	1187	1937	1860	1843	56.2666	32.4371	43.1755	20.5682	23.5668	20.1933	31.4089	34.0279	33.3838
FGSG_01938	38	30	54	92	80	114	307	247	249	12.1484	8.32895	13.8647	4.34868	2.79914	4.65665	12.0221	10.8918	10.8736
FGSG_01939	99	84	91	673	503	660	298	301	279	18.0114	13.392	13.3749	17.9316	10.0267	15.3222	6.57886	7.49863	6.87915
FGSG_01940	565	655	686	3409	5698	4104	4910	4264	4222	142.832	146.256	140.031	126.098	157.825	132.168	150.661	147.64	144.759
FGSG_01941	471	533	699	2144	2650	2475	2725	2414	2600	183.015	183.054	219.431	121.94	112.88	122.566	128.587	128.536	137.109
FGSG_01942	9	0	23	44	21	34	33	20	34	2.59628	0	5.45719	1.93726	0.675936	1.27772	1.17816	0.808603	1.35366
FGSG_01943	717	792	900	21116	25040	22746	3067	2696	2743	95.9169	93.563	97.2307	413.078	366.84	387.458	49.7673	49.3675	49.7298
FGSG_01944	136	140	165	658	695	750	620	543	615	32.456	29.4267	31.7694	22.9921	18.2043	22.8508	17.9953	17.788	19.9267
FGSG_01946	528	555	636	13539	16446	14985	3229	2887	2794	134.472	124.903	130.755	504.291	458.748	486.016	99.7654	100.673	96.4551
FGSG_01947	525	583	558	5726	6653	6755	3290	2784	2738	75.0464	73.7375	64.4272	119.861	104.296	123.122	57.1247	54.5459	53.1286
FGSG_01948	513	523	466	2582	2531	2881	3405	3221	3028	54.3756	48.9917	39.8709	40.0488	29.3946	38.903	43.8061	46.7713	43.5291
FGSG_01949	0	0	18	6	15	27	6	0	0	0	0	2.2025	0.114549	0.255751	0.518875	0.108672	0	0
FGSG_01950	12372	14211	15365	32685	45565	36296	26811	24484	24090	1785.72	1812.87	1791.22	689.895	720.256	667.094	469.461	483.828	471.354
FGSG_01953	33	85	58	251	237	338	336	287	332	9.24667	21.5101	13.4694	10.5604	7.45003	12.3888	11.718	11.3052	12.9498
FGSG_01954	141	167	188	513	663	611	838	766	758	25.7078	26.7921	27.6928	13.6819	13.249	14.1923	18.5621	19.1478	18.7424
FGSG_01955	1903	2032	2335	13679	16628	16973	18851	16739	16982	723.303	682.285	716.523	760.291	692.124	821.413	869.159	871.023	874.935
FGSG_01956	1826	1928	2222	13860	21181	16611	15769	13638	14430	861.016	803.753	846.603	956.157	1094.28	997.871	902.439	880.828	922.771
FGSG_01957	137	193	131	657	673	865	851	811	729	43.1729	53.7569	33.215	30.3551	23.2868	34.7962	32.6172	35.0728	31.1969
FGSG_01958	10	15	16	81	55	62	142	159	116	6.48147	8.56631	7.98681	7.69865	3.91937	5.14533	11.2589	14.2518	10.2324
FGSG_01959	495	690	552	4715	7666	5421	8394	7868	7789	65.7167	80.9936	59.2042	91.5927	111.516	91.6943	135.266	143.09	140.257
FGSG_01960	690	889	988	3455	3028	3895	4094	4044	4112	616.58	701.537	713.059	451.477	296.358	443.212	443.781	494.751	498.062
FGSG_01962	654	751	807	2377	3067	2927	4738	4103	4279	167.135	169.594	166.57	88.8296	85.8397	95.267	146.915	143.576	148.241
FGSG_01963	118	121	98	334	437	170	1020	919	830	33.7237	30.5047	22.5547	13.9968	13.7075	6.20088	35.4598	36.0382	32.2183
FGSG_01964	10798	11639	12495	41916	46260	40881	153307	137574	130696	701.946	668.711	656.044	398.49	329.347	338.421	1209.08	1224.5	1151.78
FGSG_01965	1445	1226	1519	12067	23274	14804	7716	6333	6067	326.789	245.045	277.432	399.172	576.533	426.399	211.711	196.122	186.034
FGSG_01967	125	179	151	409	426	406	1288	1122	1051	50.5333	64.0467	49.3488	24.3185	18.9618	21.0301	63.5446	62.4673	57.9533
FGSG_01968	155	202	261	4478	5897	5293	1600	1586	1598	41.9852	48.4154	57.2976	178.412	175.932	183.617	52.8767	59.1511	58.9921
FGSG_01969	343	460	501	2469	2812	2986	1753	1655	1753	50.4558	59.8532	59.5724	53.2506	45.4134	56.065	31.3639	33.4148	35.047
FGSG_01970	262	296	389	2596	3919	2709	2230	2195	2028	64.1824	64.2525	77.0893	93.2981	105.455	84.7493	66.4807	73.8481	67.5467
FGSG_01972	23587	26034	28692	76812	110385	83878	113373	101498	98272	2672.74	2607.23	2625.85	1272.82	1369.81	1210.26	1558.46	1574.62	1509.5
FGSG_01973	624	743	721	1433	1685	1720	2856	2573	2779	90.2628	95.0809	84.3221	30.346	26.722	31.7207	50.1758	51.0254	54.559
FGSG_01974	1450	1611	2065	2920	4115	3566	15244	13081	13621	592.259	581.785	681.476	174.501	184.176	185.544	755.786	731.923	754.592
FGSG_01975	514	515	466	5170	6881	5837	5978	5108	5166	160.949	142.363	117.876	236.854	236.089	232.839	227.181	219.074	219.373
FGSG_01976	12304	13468	14249	48140	83936	53442	111061	95848	95457	1442.77	1395.76	1349.46	825.487	1077.85	797.942	1579.83	1538.74	1517.32
FGSG_01977	52	40	80	171	123	113	189	184	161	3.90176	2.60514	4.81072	1.87252	1.00495	1.07252	1.72054	1.88577	1.63699
FGSG_01978	3	0	0	0	0	7	25	6	13	0.571986	0	0	0	0	0.208033	0.769088	0.203043	0.422038
FGSG_01979	12	0	0	16	19	15	0	0	0	3.74158	0	0	0.712276	0.623295	0.587316	0	0	0
FGSG_01980	19	0	0	49	14	66	72	45	86	7.0955	0	0	2.74038	0.556171	3.24863	3.38567	2.3528	4.54283
FGSG_01981	0	0	0	0	0	0	29	23	5	0	0	0	0	0	0	2.24254	1.98957	0.359682
FGSG_01982	316	388	438	92	132	140	516	449	428	100.926	109.494	112.978	4.28781	4.62316	5.6938	20.0146	19.6383	18.537
FGSG_01983	47	21	55	150	216	232	573	515	523	13.2885	5.21529	12.6525	6.28637	6.7531	8.45406	19.918	20.1887	20.3027
FGSG_01984	0	0	0	0	0	0	0	0	0	0	0	0	0	0	0	0	0	0
FGSG_01985	44	6	26	16	27	37	141	132	134	25.8181	3.06272	12.4881	1.32366	1.76866	2.77289	10.2514	10.7795	10.8509
FGSG_01986	52	17	12	307	219	406	67	50	77	12.0904	3.34306	2.2358	10.5015	5.61303	12.0781	1.88051	1.58093	2.43427
FGSG_01988	149	245	232	523	821	603	1018	880	806	45.2292	65.5851	56.9037	23.2286	27.3007	23.3119	37.5111	36.5756	33.161
FGSG_01989	22	44	30	95	110	117	496	403	467	6.72634	11.9954	7.47772	4.27166	3.71877	4.58074	18.5904	17.0436	19.5782
FGSG_01990	1032	1141	1194	5002	4804	6494	16595	15452	14981	184.27	179.919	172.083	130.599	93.927	147.651	359.479	377.744	362.608
FGSG_01991	104	125	135	723	791	809	282	290	232	39.2806	41.7442	41.3931	40.1637	32.8836	39.119	12.9596	15.0436	11.9451
FGSG_01992	147	130	144	1073	1196	1237	1593	1496	1539	28.0455	21.8819	22.2029	30.0902	25.1155	30.2108	37.0512	39.2873	40.008
FGSG_01993	282	382	510	13950	18314	15591	3832	3469	3239	52.1902	62.6768	76.4537	378.77	372.38	368.615	86.2946	88.1629	81.5065
FGSG_01994	265	343	392	604	496	949	657	524	584	96.3036	110.309	115.136	32.1503	19.7707	43.9609	28.9927	26.1111	28.8197
FGSG_01995	37	37	67	226	343	214	204	156	154	8.22544	7.27243	12.2793	7.48586	8.52086	6.17711	5.61169	4.83447	4.71611
FGSG_01997	0	0	0	0	0	0	5	13	15	0	0	0	0	0	0	0.133051	0.404906	0.464929
FGSG_02000	576	554	761	5867	6347	6838	13362	12154	12530	244.376	207.73	260.855	364.523	295.319	369.977	688.77	707.035	721.731
FGSG_02001	628	701	770	2174	2757	2671	6481	5737	5803	170.097	167.86	168.58	86.2086	81.8719	92.2463	213.249	213.042	213.366
FGSG_02002	367	416	424	2076	2903	2525	2627	2533	2822	83.5603	83.6519	77.9608	69.1734	72.4388	73.2726	72.6294	79.0081	87.1678
FGSG_02003	14	38	7	85	60	173	236	153	191	4.3455	10.756	1.68869	3.99816	2.09381	7.1181	9.25141	6.7686	8.35786
FGSG_02004	2564	2585	3000	14996	26094	17052	18843	15784	15736	535.013	476.683	505.627	457.617	596.333	453.101	477.012	450.942	445.134
FGSG_02006	0	0	0	0	0	0	0	0	0	0	0	0	0	0	0	0	0	0
FGSG_02007	35	35	46	743	912	1103	604	510	443	19.0463	16.8399	20.4115	59.9035	55.0942	77.5104	40.4361	38.5176	33.0741
FGSG_02008	543	652	712	1040	1332	1281	2255	1935	1952	140.041	148.516	148.165	39.2073	37.6164	42.0591	70.5406	68.3192	68.2512
FGSG_02009	39	28	34	199	213	167	151	136	105	16.8141	10.7908	11.836	12.72	10.1821	9.25221	8.00816	8.09576	6.17638
FGSG_02010	132	201	225	798	994	1153	1506	1357	1261	18.9328	25.4377	26.0164	16.7289	15.6144	21.0637	26.2135	26.6553	24.5086
FGSG_02011	780	812	1009	2577	3373	3190	4157	3972	3602	106.323	97.8527	111.117	51.3972	50.3667	55.3891	68.7628	74.1506	66.5865
FGSG_02012	0	0	0	0	0	0	0	0	0	0	0	0	0	0	0	0	0	0
FGSG_02013	75	91	110	190	367	329	169	168	183	31.4539	33.8929	37.4509	11.6837	16.9503	17.6789	8.61951	9.69538	10.4525
FGSG_02014	25470	29172	31227	65005	77347	72276	33909	29464	29232	3378.71	3420.21	3345.62	1261.02	1123.64	1220.85	545.674	535.113	525.65
FGSG_02015	186	169	175	89	179	90	759	687	667	46.0756	37.0842	35.149	3.20828	4.87899	2.83501	22.8935	23.4156	22.494
FGSG_02016	304	509	526	1862	2305	2100	1050	857	872	60.8833	90.1989	85.168	54.6498	50.669	53.6675	25.5671	23.5501	23.7183
FGSG_02017	19	41	32	141	72	164	69	45	44	9.41253	17.7419	12.8464	10.2985	3.91978	10.4398	4.1403	3.07302	2.92675
FGSG_02018	487	718	683	6549	7977	7397	3890	3336	3252	144.637	188.437	163.704	284.591	259.583	279.89	140.223	135.726	130.969
FGSG_02019	358	410	425	1868	2316	2008	197	231	180	110.906	112.343	106.617	84.8301	78.7515	79.4138	7.4224	9.78865	7.56075
FGSG_02020	66	73	76	1670	2379	1802	6868	6131	6175	10.8235	10.5553	10.0085	40.1105	42.802	37.6919	136.881	137.897	137.516
FGSG_02021	5	0	0	10	13	5	0	0	0	2.95954	0	0	0.863083	0.883333	0.391011	0	0	0
FGSG_02022	7510	8804	9421	53996	68659	62468	58772	51235	53273	1340.37	1388.64	1357.93	1409.29	1341.98	1419.68	1272.49	1251.94	1288.88
FGSG_02023	11	12	9	12	9	14	31	15	30	12.4404	11.8522	7.57298	1.97233	1.12463	2.00167	4.22488	2.36297	4.63542
FGSG_02024	119	59	81	1130	861	1115	1416	1266	1065	55.3623	24.2749	30.4151	77.2185	44.0703	66.3334	80.288	81.0285	67.4966
FGSG_02025	2987	3265	3679	54815	63908	61874	52618	46407	47146	450.368	435.112	448.065	1208.83	1055.43	1188.13	962.608	958.139	963.771
FGSG_02026	2371	2425	2602	26653	32199	29916	38430	34668	32828	150.885	136.373	133.726	248.063	224.424	242.445	296.718	302.083	283.223
FGSG_02027	109	34	60	79	133	79	350	338	232	86.3727	23.7914	38.5521	9.12355	11.6125	8.01334	33.8441	36.8472	24.9911
FGSG_02028	758	920	983	3483	3995	4547	5672	4918	5334	165.039	177.088	172.872	110.976	95.3296	126.157	149.951	146.715	157.558
FGSG_02029	210	305	346	1087	1887	1268	1878	1554	1702	86.1868	110.576	114.678	65.2243	84.8143	66.2807	93.5231	87.2911	94.6828
FGSG_02030	1098	1175	1243	5355	8062	5986	8110	7298	7256	269.122	254.597	246.228	192.067	216.548	186.949	241.3	245.057	241.228
FGSG_02031	19	20	27	165	172	159	402	364	377	4.71517	4.28045	5.36692	6.07277	4.74581	5.08841	12.3115	12.5545	12.8784
FGSG_02032	36	34	13	17	14	38	38	36	15	8.33575	7.1133	2.31811	0.570708	0.342671	1.1354	1.08093	1.15075	0.470389
FGSG_02033	20	108	29	25	56	55	248	241	226	4.97139	23.9883	5.79245	0.915532	1.53276	1.74824	7.58626	8.31955	7.72952
FGSG_02034	89	143	134	183	61	167	515	411	428	22.7746	32.3269	27.6577	6.85504	1.70418	5.45407	16.0439	14.4566	14.8908
FGSG_02035	235	163	169	385	440	449	2685	2547	3007	25.9265	15.9044	15.0374	6.20829	5.32237	6.31743	35.9881	38.5409	45.0428
FGSG_02036	10	6	0	14	13	4	30	32	17	6.85013	3.1482	0	1.31294	0.974227	0.325642	2.41765	2.93107	1.54144
FGSG_02037	16	7	34	173	211	202	1345	1257	1198	2.69439	1.04526	4.85299	4.50887	4.12939	4.59858	29.1746	30.7742	29.0243
FGSG_02038	31	21	56	111	112	172	664	694	632	11.4337	6.74265	16.7165	6.00852	4.52296	8.10899	29.9065	35.2527	31.8254
FGSG_02039	10	7	13	145	141	147	149	137	129	1.63676	0.988105	1.71202	3.54745	2.57408	3.11967	3.02446	3.14302	2.91525
FGSG_02040	80	67	79	792	1212	991	1110	926	964	16.7419	12.363	13.3508	24.4847	28.0643	26.6843	28.4723	26.8008	27.629
FGSG_02041	141	166	155	2050	2427	2233	1080	884	1047	37.9692	39.6492	33.875	81.097	71.9293	76.9419	35.44	32.7259	38.3786
FGSG_02042	0	0	0	4	4	2	9	0	0	0	0	0	0.143361	0.093585	0.069717	0.27869	0	0
FGSG_02043	391	409	412	1229	2043	1460	3077	2600	2884	67.8037	62.6526	57.7005	31.1621	38.8055	32.2393	64.7329	61.721	67.7914
FGSG_02044	344	296	389	4213	6620	4853	1871	1761	1772	58.9841	44.8898	53.8698	105.782	124.5	106.111	38.9714	41.4021	41.2298
FGSG_02045	0	8	0	31	64	44	37	33	68	0	8.97623	0	6.46372	9.98096	7.85387	6.30338	6.30924	12.9811
FGSG_02046	17	34	49	213	301	194	329	397	317	10.3547	18.5597	24.1853	19.3468	20.4687	15.346	24.7578	33.7433	26.6625
FGSG_02047	858	922	965	6861	9278	7410	8548	7722	8100	86.8633	82.4917	78.8472	101.597	102.888	95.5388	105	107.052	111.183
FGSG_02048	227	229	278	1294	1627	1304	1674	1596	1755	24.9534	22.2265	24.6134	20.799	19.5873	18.255	22.3235	24.0335	26.1591
FGSG_02049	962	867	1161	1922	3491	2117	4742	3876	4285	299.65	238.786	292.118	87.5846	119.151	84.0042	179.266	165.363	181.008
FGSG_02050	0	0	22	18	0	28	40	25	27	0	0	7.40254	1.09655	0	1.51986	2.11241	1.4751	1.54634
FGSG_02051	102	127	125	582	944	589	1091	875	819	35.466	39.1651	35.1855	29.8609	36.282	26.329	46.464	42.0149	38.9789
FGSG_02052	3	0	0	66	133	62	28	17	5	0.563572	0	0	1.88973	2.87265	1.54945	0.654145	0.446647	0.122663
FGSG_02053	35	83	52	225	237	195	290	215	221	14.0197	29.2005	16.5546	13.1794	10.3962	9.94022	14.121	11.8009	11.9963
FGSG_02054	73	82	101	730	708	808	268	310	251	10.944	10.9055	12.2048	16.1188	11.6922	15.532	4.89849	6.40261	5.1361
FGSG_02055	229	295	209	863	1176	921	1409	1258	1302	31.2453	35.7073	23.0868	17.285	17.6361	16.066	23.4034	23.5904	24.1682
FGSG_02056	192	178	125	531	495	559	1315	1345	1467	35.9568	29.3874	18.8792	14.5588	10.1676	13.3472	29.9217	34.54	37.3203
FGSG_02058	20	29	42	86	110	55	329	240	308	14.8566	19.5963	25.6592	9.63594	9.19046	5.30396	30.6201	25.1477	31.9839
FGSG_02059	380	662	511	224	277	265	5161	4850	4911	112.772	173.631	122.523	9.73104	9.00958	10.006	186.043	197.324	197.804
FGSG_02060	85	111	106	813	773	774	654	541	638	22.0522	25.365	22.309	30.9717	22.0513	25.6731	20.6609	19.2777	22.5341
FGSG_02061	0	0	0	163	144	174	73	136	115	0	0	0	12.4498	8.2328	11.531	4.62296	9.73347	8.13229
FGSG_02062	0	1	0	24	21	48	55	36	17	0	0.121674	0	1.02387	0.66552	1.78756	1.94684	1.42815	0.651034
FGSG_02063	71	109	60	102	135	114	290	391	295	26.6995	36.1149	18.1823	5.58793	5.55811	5.45189	13.2402	20.1514	15.0488
FGSG_02064	55	75	69	67	133	53	210	148	122	12.5152	15.1615	12.7391	2.23028	3.31401	1.53923	5.81907	4.62122	3.7668
FGSG_02065	3	3	3	9	7	30	16	14	13	1.99259	1.52848	1.3816	0.846676	0.511567	2.66531	1.3272	1.33313	1.16707
FGSG_02066	59	125	136	565	461	671	943	902	887	14.7467	27.5044	27.3682	20.6937	12.6343	21.3763	28.6543	30.9301	30.0997
FGSG_02067	292	249	302	1687	2029	2144	2320	2136	2230	75.4669	56.8986	63.0273	63.9099	57.5433	70.7266	72.8983	75.7316	78.2967
FGSG_02068	256	218	241	1268	2444	1429	2872	2288	2335	63.9552	48.1579	48.585	46.3358	66.9022	45.4755	87.0942	78.2786	79.1083
FGSG_02069	227	260	246	1280	1128	1473	1145	943	1022	46.055	46.6853	40.3733	38.0576	25.1295	38.1397	28.2515	26.2444	28.1799
FGSG_02070	114	97	68	62	67	27	927	923	1034	27.457	20.6721	13.2311	2.18844	1.75137	0.814798	27.1538	30.5199	33.8294
FGSG_02071	282	382	403	527	371	641	2196	2039	1832	51.8599	62.1658	59.8612	14.1767	7.47744	15.0325	49.0697	51.4225	45.7555
FGSG_02072	37	32	23	182	111	174	246	264	176	9.43661	7.10171	4.64581	6.8119	3.10328	5.67683	7.6485	9.26315	6.10267
FGSG_02073	700	705	765	2039	3033	2177	5089	4703	4881	130.517	116.155	115.152	55.5985	61.9516	51.6854	115.153	120.105	123.409
FGSG_02074	8	7	10	16	0	19	10	17	18	2.08847	1.68516	2.24278	0.661155	0	0.672714	0.337806	0.671936	0.693083
FGSG_02075	335	409	460	385	469	487	572	501	629	111.761	120.495	123.936	18.7688	17.1462	20.672	23.1605	22.8843	28.4555
FGSG_02076	7	20	11	91	74	147	199	157	175	3.12774	8.16431	4.08581	6.28307	3.83782	8.85299	11.4151	10.1471	11.2347
FGSG_02077	11496	13496	14126	42519	86096	48778	87547	73304	76600	4071.54	4224.47	4040.71	2202.17	3339.39	2199.84	3761.5	3554.51	3677.65
FGSG_02078	41	42	35	160	131	179	289	289	267	15.4163	13.9879	10.5969	8.87537	5.42112	8.65871	13.3002	14.9888	13.7401
FGSG_02079	363	310	243	755	751	821	1408	1291	1369	37.9483	28.6438	20.4989	11.5435	8.59483	10.9347	17.868	18.4837	19.4044
FGSG_02080	702	751	777	5625	8287	6628	7927	6798	6665	47.5067	44.9082	42.4606	55.6949	61.4452	57.1406	65.1111	63.0115	61.1677
FGSG_02081	11	4	6	139	78	91	72	73	54	4.17674	1.09151	1.84937	8.0387	3.38874	4.56857	3.43491	3.96872	2.8618
FGSG_02082	158	96	98	1808	3175	2101	559	483	371	30.317	16.2492	15.1298	51.0374	67.1172	51.6414	13.0757	12.7561	9.68526
FGSG_02083	2921	2904	2957	20374	30130	23550	41049	34764	35148	457.069	401.673	373.707	466.316	516.435	469.342	779.392	744.923	745.706
FGSG_02084	4	9	18	104	47	32	45	36	6	1.34631	2.96534	5.59519	6.03271	2.02988	1.6178	2.13219	1.95352	0.296742
FGSG_02085	59	17	40	42	59	145	61	63	88	13.3893	3.36905	7.4162	1.40905	1.46964	4.23674	1.69484	1.96096	2.71938
FGSG_02086	3	0	0	0	0	0	0	0	0	1.52737	0	0	0	0	0	0	0	0
FGSG_02087	296	384	370	674	1172	866	2400	2063	2081	73.3133	84.0374	73.8852	24.4012	31.7813	27.305	72.1309	69.9613	69.8723
FGSG_02088	208	174	229	476	550	477	790	885	720	142.842	105.455	127.253	47.9415	41.487	41.7997	66.0084	83.3789	67.2025
FGSG_02089	25	18	8	150	107	134	198	161	114	6.15199	3.92771	1.53787	5.53288	2.96822	4.32462	6.08819	5.57032	3.89095
FGSG_02090	340	416	513	972	867	953	1840	1804	1526	42.3501	45.798	51.5948	17.722	11.8355	15.1242	27.8389	30.8019	25.7893
FGSG_02091	0	0	0	0	0	0	0	0	0	0	0	0	0	0	0	0	0	0
FGSG_02092	841	902	1066	3304	5153	3984	7228	6437	6769	123.158	116.746	126.124	70.7715	82.663	74.3048	128.442	129.086	134.415
FGSG_02093	44	39	30	150	167	136	243	304	241	25.7466	20.4677	14.3304	13.034	10.9173	10.2754	17.5779	24.8207	19.5071
FGSG_02094	78	38	64	396	459	465	1292	1109	1053	20.1923	8.62175	13.4203	15.0173	13.0267	15.3516	40.6618	39.4088	37.0377
FGSG_02095	665	719	698	3155	3932	3550	5405	4318	4194	114.501	109.307	97.0901	79.4407	74.1534	77.8455	112.923	101.812	97.9116
FGSG_02096	305	312	339	770	802	790	1162	974	754	78.9968	71.5624	70.974	29.2034	22.7989	26.1023	36.5887	34.5968	26.5328
FGSG_02097	564	701	584	10436	9629	13267	12262	10969	11717	638.992	701.834	534.294	1729.3	1194.9	1914.26	1685.52	1701.7	1799.7
FGSG_02098	929	1004	1431	2410	3514	2554	3737	3071	3187	244.265	233.192	303.902	92.6875	101.202	85.5225	119.202	110.563	113.6
FGSG_02099	2811	3472	3598	27680	53963	33235	31102	27275	27572	768.558	839.068	794.554	1107.03	1616.22	1157.38	1031.85	1021.24	1022.16
FGSG_02100	256	331	364	1307	1818	1268	2556	2532	2638	94.8555	108.725	109.257	71.0636	74.0288	60.0205	115.282	128.89	132.995
FGSG_02101	152	221	178	1588	2512	2013	1758	1375	1398	159.372	205.623	151.153	244.822	289.98	270.146	224.784	198.459	199.789
FGSG_02102	0	0	6	3	7	27	24	37	24	0	0	3.03082	0.22906	0.469664	2.15985	1.81889	3.10322	1.995
FGSG_02103	0	0	12	22	40	32	53	34	31	0	0	7.00692	2.36263	3.27911	3.05326	4.76036	3.44644	3.11566
FGSG_02104	11	4	9	58	93	74	142	89	89	3.901	1.31787	2.6357	3.1607	3.80474	3.53593	6.47485	4.53866	4.50538
FGSG_02105	286	210	226	775	1083	1107	1725	1637	1573	79.2704	51.4826	50.5095	31.4192	32.8981	39.0969	58.0596	62.1824	59.1283
FGSG_02106	135	149	160	664	699	650	637	633	510	37.1373	36.1138	35.591	26.7484	21.0739	22.8064	21.2802	23.8642	19.0208
FGSG_02108	0	0	0	86	76	84	51	61	58	0	0	0	12.4945	8.27412	10.6873	6.10389	8.28436	7.74792
FGSG_02109	0	0	0	107	156	165	54	46	32	0	0	0	7.02487	7.62326	9.40822	2.93447	2.80107	1.93253
FGSG_02110	35	18	0	1466	2678	1793	80	94	106	28.6187	12.975	0	175.523	240.209	187.031	7.93207	10.5357	11.7642
FGSG_02111	11	8	17	2555	2648	2885	263	248	358	2.53219	1.60704	3.28361	89.6774	69.6158	88.1953	7.64656	8.13359	11.6242
FGSG_02112	0	0	0	4	7	29	4	0	17	0	0	0	0.145573	0.200152	1.07996	0.126557	0	0.673085
FGSG_02113	0	0	0	339	307	471	50	50	21	0	0	0	9.09031	6.16184	11.0128	1.10003	1.23744	0.503367
FGSG_02114	5	8	28	5783	4727	7151	716	628	706	0.975856	1.47556	4.8619	186.416	114.111	200.734	19.1473	18.9395	21.09
FGSG_02115	6	0	0	206	219	182	21	25	7	1.80997	0	0	9.25968	7.38753	7.11369	0.784461	1.05484	0.265984
FGSG_02116	0	0	0	1732	1998	2036	171	140	121	0	0	0	113.45	97.9792	116.108	9.27732	8.52969	7.28843
FGSG_02117	0	0	7	1885	2334	2039	258	178	213	0	0	1.17256	65.5263	60.7456	61.7158	7.43854	5.79236	6.84675
FGSG_02118	0	8	0	265	160	328	22	33	23	0	1.55797	0	8.63768	3.90079	9.32488	0.577129	0.998031	0.687352
FGSG_02119	0	0	3	693	811	685	87	52	41	0	0	0.766479	41.8994	36.7424	36.0881	4.34265	2.89468	2.2767
FGSG_02120	63	116	79	332	237	379	46	11	39	40.72	66.5467	41.3187	31.5976	16.856	31.4356	3.62392	0.97576	3.43326
FGSG_02121	4	0	9	3	0	7	0	0	23	0.879353	0	2.07793	0.114555	0	0.229812	0	0	0.878138
FGSG_02123	0	0	0	7	0	0	0	0	0	0	0	0	0.574315	0	0	0	0	0
FGSG_02124	0	0	2	1	15	3	4	2	4	0	0	0.676821	0.080778	0.934841	0.156086	0.232377	0.132776	0.300732
[truncated: 11,725 more rows]

## Sheet: Sheet2
Supplementary Table S3. The gene expression of F. graminearum during its infection of soybean roots, as analyzed through RNA sequencing.
GeneID	DADOU_406_1_TPM	DADOU_406_2_TPM	DADOU_406_3_TPM	YUMI_25_1_TPM	YUMI_25_2_TPM	YUMI_25_3_TPM	XIAOMAI_172_1_TPM	XIAOMAI_172_2_TPM	XIAOMAI_172_3_TPM
FGSG_04468	117.787	129.138	127.744	3.74907	5.39075	4.52001	6.28311	2.45076	3.57708
FGSG_04636	109.466	145.948	120.165	6.54864	10.0966	7.74772	3.46852	3.0467	4.24494
FGSG_04583	1954.81	2011.45	2050.64	293.936	294.196	293.467	129.159	137.735	121.196
FGSG_00121	0	0	0	0	0	0	12.9264	9.36015	13.5584
FGSG_04662	0	2.66509	1.33305	41.0233	42.5969	39.9951	3.64807	0.656219	2.824
FGSG_08083	2.42495	0	1.10905	50.1972	57.683	51.1538	3.11719	3.45038	2.16294
FGSG_03795	0	1.41388	0	68.8728	55.9436	57.267	0.968477	1.26194	1.00346
FGSG_04580	4679.52	4588.3	4542.77	851.184	851.314	839.155	144.516	151.585	128.998
FGSG_08011	0	0	4.07533	130.897	143.207	140.912	1.33886	2.25325	0.767961
FGSG_08188	1.82886	2.97593	1.15384	9.24005	10.6424	10.4521	8.74195	5.46566	8.23754
FGSG_03731	0	0	0.827812	83.67	93.9847	90.4294	0	0.388776	0.269922
