# Supplementary material for: Differential Gene Expression in Fusarium Head Blight Pathogens Facilitates Root Infection of Wheat, Maize, and Soybean
Source: Plants (Basel). 2025 Aug 8;14(16):2458. doi: 10.3390/plants14162458 (PMC12389126; doi:10.3390/plants14162458)
Supplement: Supplementary file 1 [file plants-14-02458-s001.zip › Supplementary Table S4.xlsx]

## Sheet: Sheet1
Supplementary Table S4. List of significantly differentially expressed genes.
Lz406_Soybean VS Lz25_Maize	Lz406_Soybean VS Lz172_Wheat	Lz172_Wheat VS Lz25_Maize	Lz172_Wheat VS Lz406_Soybean	Lz25_Maize VS Lz406_Soybean	Lz25_Maize VS Lz172_Wheat
FGSG_00005	FGSG_00002	FGSG_00002	FGSG_00002	FGSG_00005	FGSG_00002
FGSG_00006	FGSG_00003	FGSG_00004	FGSG_00003	FGSG_00006	FGSG_00004
FGSG_00007	FGSG_00004	FGSG_00005	FGSG_00004	FGSG_00007	FGSG_00005
FGSG_00015	FGSG_00005	FGSG_00007	FGSG_00005	FGSG_00015	FGSG_00007
FGSG_00016	FGSG_00011	FGSG_00011	FGSG_00011	FGSG_00016	FGSG_00011
FGSG_00019	FGSG_00012	FGSG_00012	FGSG_00012	FGSG_00019	FGSG_00012
FGSG_00020	FGSG_00015	FGSG_00017	FGSG_00015	FGSG_00020	FGSG_00017
FGSG_00021	FGSG_00016	FGSG_00018	FGSG_00016	FGSG_00021	FGSG_00018
FGSG_00023	FGSG_00017	FGSG_00020	FGSG_00017	FGSG_00023	FGSG_00020
FGSG_00036	FGSG_00018	FGSG_00023	FGSG_00018	FGSG_00036	FGSG_00023
FGSG_00038	FGSG_00019	FGSG_00024	FGSG_00019	FGSG_00038	FGSG_00024
FGSG_00043	FGSG_00020	FGSG_00028	FGSG_00020	FGSG_00043	FGSG_00028
FGSG_00046	FGSG_00023	FGSG_00030	FGSG_00023	FGSG_00046	FGSG_00030
FGSG_00048	FGSG_00024	FGSG_00032	FGSG_00024	FGSG_00048	FGSG_00032
FGSG_00049	FGSG_00028	FGSG_00033	FGSG_00028	FGSG_00049	FGSG_00033
FGSG_00050	FGSG_00031	FGSG_00038	FGSG_00031	FGSG_00050	FGSG_00038
FGSG_00051	FGSG_00039	FGSG_00040	FGSG_00039	FGSG_00051	FGSG_00040
FGSG_00052	FGSG_00040	FGSG_00043	FGSG_00040	FGSG_00052	FGSG_00043
FGSG_00053	FGSG_00045	FGSG_00044	FGSG_00045	FGSG_00053	FGSG_00044
FGSG_00054	FGSG_00046	FGSG_00045	FGSG_00046	FGSG_00054	FGSG_00045
FGSG_00055	FGSG_00050	FGSG_00046	FGSG_00050	FGSG_00055	FGSG_00046
FGSG_00066	FGSG_00051	FGSG_00047	FGSG_00051	FGSG_00066	FGSG_00047
FGSG_00069	FGSG_00053	FGSG_00048	FGSG_00053	FGSG_00069	FGSG_00048
FGSG_00070	FGSG_00054	FGSG_00049	FGSG_00054	FGSG_00070	FGSG_00049
FGSG_00071	FGSG_00055	FGSG_00050	FGSG_00055	FGSG_00071	FGSG_00050
FGSG_00072	FGSG_00058	FGSG_00052	FGSG_00058	FGSG_00072	FGSG_00052
FGSG_00076	FGSG_00066	FGSG_00053	FGSG_00066	FGSG_00076	FGSG_00053
FGSG_00096	FGSG_00067	FGSG_00058	FGSG_00067	FGSG_00096	FGSG_00058
FGSG_00097	FGSG_00068	FGSG_00059	FGSG_00068	FGSG_00097	FGSG_00059
FGSG_00099	FGSG_00074	FGSG_00060	FGSG_00074	FGSG_00099	FGSG_00060
FGSG_00100	FGSG_00075	FGSG_00062	FGSG_00075	FGSG_00100	FGSG_00062
FGSG_00105	FGSG_00076	FGSG_00065	FGSG_00076	FGSG_00105	FGSG_00065
FGSG_00110	FGSG_00077	FGSG_00067	FGSG_00077	FGSG_00110	FGSG_00067
FGSG_00114	FGSG_00078	FGSG_00068	FGSG_00078	FGSG_00114	FGSG_00068
FGSG_00117	FGSG_00079	FGSG_00071	FGSG_00079	FGSG_00117	FGSG_00071
FGSG_00118	FGSG_00080	FGSG_00072	FGSG_00080	FGSG_00118	FGSG_00072
FGSG_00123	FGSG_00081	FGSG_00073	FGSG_00081	FGSG_00123	FGSG_00073
FGSG_00126	FGSG_00082	FGSG_00074	FGSG_00082	FGSG_00126	FGSG_00074
FGSG_00127	FGSG_00087	FGSG_00075	FGSG_00087	FGSG_00127	FGSG_00075
FGSG_00130	FGSG_00089	FGSG_00076	FGSG_00089	FGSG_00130	FGSG_00076
FGSG_00134	FGSG_00090	FGSG_00077	FGSG_00090	FGSG_00134	FGSG_00077
FGSG_00138	FGSG_00091	FGSG_00078	FGSG_00091	FGSG_00138	FGSG_00078
FGSG_00143	FGSG_00092	FGSG_00079	FGSG_00092	FGSG_00143	FGSG_00079
FGSG_00150	FGSG_00096	FGSG_00080	FGSG_00096	FGSG_00150	FGSG_00080
FGSG_00152	FGSG_00097	FGSG_00081	FGSG_00097	FGSG_00152	FGSG_00081
FGSG_00165	FGSG_00099	FGSG_00082	FGSG_00099	FGSG_00165	FGSG_00082
FGSG_00171	FGSG_00100	FGSG_00083	FGSG_00100	FGSG_00171	FGSG_00083
FGSG_00173	FGSG_00105	FGSG_00087	FGSG_00105	FGSG_00173	FGSG_00087
FGSG_00174	FGSG_00109	FGSG_00089	FGSG_00109	FGSG_00174	FGSG_00089
FGSG_00184	FGSG_00110	FGSG_00090	FGSG_00110	FGSG_00184	FGSG_00090
FGSG_00195	FGSG_00118	FGSG_00091	FGSG_00118	FGSG_00195	FGSG_00091
FGSG_00196	FGSG_00119	FGSG_00092	FGSG_00119	FGSG_00196	FGSG_00092
FGSG_00199	FGSG_00121	FGSG_00093	FGSG_00121	FGSG_00199	FGSG_00093
FGSG_00200	FGSG_00122	FGSG_00096	FGSG_00122	FGSG_00200	FGSG_00096
FGSG_00206	FGSG_00124	FGSG_00102	FGSG_00124	FGSG_00206	FGSG_00102
FGSG_00207	FGSG_00126	FGSG_00105	FGSG_00126	FGSG_00207	FGSG_00105
FGSG_00208	FGSG_00134	FGSG_00109	FGSG_00134	FGSG_00208	FGSG_00109
FGSG_00209	FGSG_00138	FGSG_00110	FGSG_00138	FGSG_00209	FGSG_00110
FGSG_00214	FGSG_00139	FGSG_00112	FGSG_00139	FGSG_00214	FGSG_00112
FGSG_00218	FGSG_00140	FGSG_00114	FGSG_00140	FGSG_00218	FGSG_00114
FGSG_00220	FGSG_00143	FGSG_00118	FGSG_00143	FGSG_00220	FGSG_00118
FGSG_00221	FGSG_00153	FGSG_00119	FGSG_00153	FGSG_00221	FGSG_00119
FGSG_00224	FGSG_00165	FGSG_00121	FGSG_00165	FGSG_00224	FGSG_00121
FGSG_00229	FGSG_00169	FGSG_00122	FGSG_00169	FGSG_00229	FGSG_00122
FGSG_00230	FGSG_00170	FGSG_00123	FGSG_00170	FGSG_00230	FGSG_00123
FGSG_00235	FGSG_00171	FGSG_00124	FGSG_00171	FGSG_00235	FGSG_00124
FGSG_00236	FGSG_00174	FGSG_00127	FGSG_00174	FGSG_00236	FGSG_00127
FGSG_00245	FGSG_00175	FGSG_00129	FGSG_00175	FGSG_00245	FGSG_00129
FGSG_00249	FGSG_00180	FGSG_00130	FGSG_00180	FGSG_00249	FGSG_00130
FGSG_00251	FGSG_00193	FGSG_00134	FGSG_00193	FGSG_00251	FGSG_00134
FGSG_00260	FGSG_00197	FGSG_00137	FGSG_00197	FGSG_00260	FGSG_00137
FGSG_00266	FGSG_00199	FGSG_00139	FGSG_00199	FGSG_00266	FGSG_00139
FGSG_00267	FGSG_00200	FGSG_00140	FGSG_00200	FGSG_00267	FGSG_00140
FGSG_00268	FGSG_00206	FGSG_00143	FGSG_00206	FGSG_00268	FGSG_00143
FGSG_00274	FGSG_00207	FGSG_00147	FGSG_00207	FGSG_00274	FGSG_00147
FGSG_00285	FGSG_00208	FGSG_00150	FGSG_00208	FGSG_00285	FGSG_00150
FGSG_00287	FGSG_00209	FGSG_00151	FGSG_00209	FGSG_00287	FGSG_00151
FGSG_00304	FGSG_00210	FGSG_00153	FGSG_00210	FGSG_00304	FGSG_00153
FGSG_00311	FGSG_00217	FGSG_00165	FGSG_00217	FGSG_00311	FGSG_00165
FGSG_00312	FGSG_00220	FGSG_00169	FGSG_00220	FGSG_00312	FGSG_00169
FGSG_00313	FGSG_00221	FGSG_00171	FGSG_00221	FGSG_00313	FGSG_00171
FGSG_00318	FGSG_00224	FGSG_00172	FGSG_00224	FGSG_00318	FGSG_00172
FGSG_00319	FGSG_00230	FGSG_00173	FGSG_00230	FGSG_00319	FGSG_00173
FGSG_00331	FGSG_00231	FGSG_00174	FGSG_00231	FGSG_00331	FGSG_00174
FGSG_00342	FGSG_00235	FGSG_00175	FGSG_00235	FGSG_00342	FGSG_00175
FGSG_00344	FGSG_00237	FGSG_00193	FGSG_00237	FGSG_00344	FGSG_00193
FGSG_00345	FGSG_00239	FGSG_00195	FGSG_00239	FGSG_00345	FGSG_00195
FGSG_00347	FGSG_00240	FGSG_00196	FGSG_00240	FGSG_00347	FGSG_00196
FGSG_00354	FGSG_00243	FGSG_00197	FGSG_00243	FGSG_00354	FGSG_00197
FGSG_00375	FGSG_00245	FGSG_00198	FGSG_00245	FGSG_00375	FGSG_00198
FGSG_00377	FGSG_00249	FGSG_00206	FGSG_00249	FGSG_00377	FGSG_00206
FGSG_00386	FGSG_00251	FGSG_00210	FGSG_00251	FGSG_00386	FGSG_00210
FGSG_00389	FGSG_00252	FGSG_00221	FGSG_00252	FGSG_00389	FGSG_00221
FGSG_00390	FGSG_00257	FGSG_00224	FGSG_00257	FGSG_00390	FGSG_00224
FGSG_00392	FGSG_00259	FGSG_00226	FGSG_00259	FGSG_00392	FGSG_00226
FGSG_00404	FGSG_00260	FGSG_00229	FGSG_00260	FGSG_00404	FGSG_00229
FGSG_00411	FGSG_00264	FGSG_00231	FGSG_00264	FGSG_00411	FGSG_00231
FGSG_00415	FGSG_00266	FGSG_00233	FGSG_00266	FGSG_00415	FGSG_00233
FGSG_00416	FGSG_00270	FGSG_00236	FGSG_00270	FGSG_00416	FGSG_00236
FGSG_00417	FGSG_00274	FGSG_00237	FGSG_00274	FGSG_00417	FGSG_00237
FGSG_00422	FGSG_00275	FGSG_00239	FGSG_00275	FGSG_00422	FGSG_00239
FGSG_00427	FGSG_00281	FGSG_00243	FGSG_00281	FGSG_00427	FGSG_00243
FGSG_00438	FGSG_00285	FGSG_00249	FGSG_00285	FGSG_00438	FGSG_00249
FGSG_00445	FGSG_00288	FGSG_00252	FGSG_00288	FGSG_00445	FGSG_00252
FGSG_00453	FGSG_00292	FGSG_00257	FGSG_00292	FGSG_00453	FGSG_00257
FGSG_00457	FGSG_00294	FGSG_00259	FGSG_00294	FGSG_00457	FGSG_00259
FGSG_00466	FGSG_00308	FGSG_00260	FGSG_00308	FGSG_00466	FGSG_00260
FGSG_00478	FGSG_00311	FGSG_00267	FGSG_00311	FGSG_00478	FGSG_00267
FGSG_00480	FGSG_00313	FGSG_00268	FGSG_00313	FGSG_00480	FGSG_00268
FGSG_00481	FGSG_00314	FGSG_00275	FGSG_00314	FGSG_00481	FGSG_00275
FGSG_00483	FGSG_00315	FGSG_00285	FGSG_00315	FGSG_00483	FGSG_00285
FGSG_00487	FGSG_00318	FGSG_00288	FGSG_00318	FGSG_00487	FGSG_00288
FGSG_00488	FGSG_00321	FGSG_00292	FGSG_00321	FGSG_00488	FGSG_00292
FGSG_00491	FGSG_00323	FGSG_00293	FGSG_00323	FGSG_00491	FGSG_00293
FGSG_00494	FGSG_00331	FGSG_00294	FGSG_00331	FGSG_00494	FGSG_00294
FGSG_00497	FGSG_00334	FGSG_00295	FGSG_00334	FGSG_00497	FGSG_00295
FGSG_00503	FGSG_00339	FGSG_00304	FGSG_00339	FGSG_00503	FGSG_00304
FGSG_00517	FGSG_00342	FGSG_00305	FGSG_00342	FGSG_00517	FGSG_00305
FGSG_00523	FGSG_00343	FGSG_00312	FGSG_00343	FGSG_00523	FGSG_00312
FGSG_00529	FGSG_00344	FGSG_00314	FGSG_00344	FGSG_00529	FGSG_00314
FGSG_00531	FGSG_00345	FGSG_00315	FGSG_00345	FGSG_00531	FGSG_00315
FGSG_00535	FGSG_00353	FGSG_00319	FGSG_00353	FGSG_00535	FGSG_00319
FGSG_00539	FGSG_00365	FGSG_00321	FGSG_00365	FGSG_00539	FGSG_00321
FGSG_00540	FGSG_00372	FGSG_00339	FGSG_00372	FGSG_00540	FGSG_00339
FGSG_00541	FGSG_00374	FGSG_00343	FGSG_00374	FGSG_00541	FGSG_00343
FGSG_00542	FGSG_00375	FGSG_00348	FGSG_00375	FGSG_00542	FGSG_00348
FGSG_00550	FGSG_00377	FGSG_00351	FGSG_00377	FGSG_00550	FGSG_00351
FGSG_00554	FGSG_00389	FGSG_00365	FGSG_00389	FGSG_00554	FGSG_00365
FGSG_00562	FGSG_00390	FGSG_00374	FGSG_00390	FGSG_00562	FGSG_00374
FGSG_00563	FGSG_00391	FGSG_00386	FGSG_00391	FGSG_00563	FGSG_00386
FGSG_00565	FGSG_00398	FGSG_00387	FGSG_00398	FGSG_00565	FGSG_00387
FGSG_00568	FGSG_00404	FGSG_00391	FGSG_00404	FGSG_00568	FGSG_00391
FGSG_00569	FGSG_00406	FGSG_00392	FGSG_00406	FGSG_00569	FGSG_00392
FGSG_00571	FGSG_00410	FGSG_00406	FGSG_00410	FGSG_00571	FGSG_00406
FGSG_00578	FGSG_00411	FGSG_00409	FGSG_00411	FGSG_00578	FGSG_00409
FGSG_00583	FGSG_00416	FGSG_00410	FGSG_00416	FGSG_00583	FGSG_00410
FGSG_00584	FGSG_00417	FGSG_00415	FGSG_00417	FGSG_00584	FGSG_00415
FGSG_00585	FGSG_00420	FGSG_00416	FGSG_00420	FGSG_00585	FGSG_00416
FGSG_00591	FGSG_00421	FGSG_00417	FGSG_00421	FGSG_00591	FGSG_00417
FGSG_00594	FGSG_00422	FGSG_00421	FGSG_00422	FGSG_00594	FGSG_00421
FGSG_00596	FGSG_00427	FGSG_00422	FGSG_00427	FGSG_00596	FGSG_00422
FGSG_00597	FGSG_00430	FGSG_00427	FGSG_00430	FGSG_00597	FGSG_00427
FGSG_00604	FGSG_00433	FGSG_00438	FGSG_00433	FGSG_00604	FGSG_00438
FGSG_00609	FGSG_00436	FGSG_00453	FGSG_00436	FGSG_00609	FGSG_00453
FGSG_00613	FGSG_00440	FGSG_00454	FGSG_00440	FGSG_00613	FGSG_00454
FGSG_00620	FGSG_00442	FGSG_00455	FGSG_00442	FGSG_00620	FGSG_00455
FGSG_00657	FGSG_00445	FGSG_00460	FGSG_00445	FGSG_00657	FGSG_00460
FGSG_00660	FGSG_00449	FGSG_00462	FGSG_00449	FGSG_00660	FGSG_00462
FGSG_00663	FGSG_00450	FGSG_00465	FGSG_00450	FGSG_00663	FGSG_00465
FGSG_00669	FGSG_00455	FGSG_00466	FGSG_00455	FGSG_00669	FGSG_00466
FGSG_00673	FGSG_00464	FGSG_00472	FGSG_00464	FGSG_00673	FGSG_00472
FGSG_00674	FGSG_00465	FGSG_00473	FGSG_00465	FGSG_00674	FGSG_00473
FGSG_00680	FGSG_00472	FGSG_00475	FGSG_00472	FGSG_00680	FGSG_00475
FGSG_00681	FGSG_00473	FGSG_00476	FGSG_00473	FGSG_00681	FGSG_00476
FGSG_00691	FGSG_00475	FGSG_00487	FGSG_00475	FGSG_00691	FGSG_00487
FGSG_00701	FGSG_00478	FGSG_00488	FGSG_00478	FGSG_00701	FGSG_00488
FGSG_00707	FGSG_00480	FGSG_00489	FGSG_00480	FGSG_00707	FGSG_00489
FGSG_00709	FGSG_00481	FGSG_00490	FGSG_00481	FGSG_00709	FGSG_00490
FGSG_00715	FGSG_00483	FGSG_00494	FGSG_00483	FGSG_00715	FGSG_00494
FGSG_00725	FGSG_00485	FGSG_00497	FGSG_00485	FGSG_00725	FGSG_00497
FGSG_00735	FGSG_00490	FGSG_00500	FGSG_00490	FGSG_00735	FGSG_00500
FGSG_00737	FGSG_00491	FGSG_00501	FGSG_00491	FGSG_00737	FGSG_00501
FGSG_00738	FGSG_00499	FGSG_00507	FGSG_00499	FGSG_00738	FGSG_00507
FGSG_00740	FGSG_00500	FGSG_00513	FGSG_00500	FGSG_00740	FGSG_00513
FGSG_00746	FGSG_00507	FGSG_00514	FGSG_00507	FGSG_00746	FGSG_00514
FGSG_00759	FGSG_00517	FGSG_00520	FGSG_00517	FGSG_00759	FGSG_00520
FGSG_00760	FGSG_00527	FGSG_00521	FGSG_00527	FGSG_00760	FGSG_00521
FGSG_00763	FGSG_00529	FGSG_00522	FGSG_00529	FGSG_00763	FGSG_00522
FGSG_00766	FGSG_00531	FGSG_00527	FGSG_00531	FGSG_00766	FGSG_00527
FGSG_00767	FGSG_00532	FGSG_00528	FGSG_00532	FGSG_00767	FGSG_00528
FGSG_00770	FGSG_00533	FGSG_00532	FGSG_00533	FGSG_00770	FGSG_00532
FGSG_00771	FGSG_00539	FGSG_00533	FGSG_00539	FGSG_00771	FGSG_00533
FGSG_00773	FGSG_00540	FGSG_00535	FGSG_00540	FGSG_00773	FGSG_00535
FGSG_00782	FGSG_00541	FGSG_00539	FGSG_00541	FGSG_00782	FGSG_00539
FGSG_00783	FGSG_00545	FGSG_00541	FGSG_00545	FGSG_00783	FGSG_00541
FGSG_00786	FGSG_00554	FGSG_00543	FGSG_00554	FGSG_00786	FGSG_00543
FGSG_00788	FGSG_00555	FGSG_00550	FGSG_00555	FGSG_00788	FGSG_00550
FGSG_00789	FGSG_00556	FGSG_00554	FGSG_00556	FGSG_00789	FGSG_00554
FGSG_00793	FGSG_00560	FGSG_00555	FGSG_00560	FGSG_00793	FGSG_00555
FGSG_00797	FGSG_00567	FGSG_00556	FGSG_00567	FGSG_00797	FGSG_00556
FGSG_00806	FGSG_00569	FGSG_00560	FGSG_00569	FGSG_00806	FGSG_00560
FGSG_00807	FGSG_00571	FGSG_00563	FGSG_00571	FGSG_00807	FGSG_00563
FGSG_00815	FGSG_00572	FGSG_00565	FGSG_00572	FGSG_00815	FGSG_00565
FGSG_00828	FGSG_00589	FGSG_00567	FGSG_00589	FGSG_00828	FGSG_00567
FGSG_00829	FGSG_00591	FGSG_00568	FGSG_00591	FGSG_00829	FGSG_00568
FGSG_00838	FGSG_00594	FGSG_00571	FGSG_00594	FGSG_00838	FGSG_00571
FGSG_00840	FGSG_00597	FGSG_00572	FGSG_00597	FGSG_00840	FGSG_00572
FGSG_00846	FGSG_00599	FGSG_00578	FGSG_00599	FGSG_00846	FGSG_00578
FGSG_00848	FGSG_00600	FGSG_00583	FGSG_00600	FGSG_00848	FGSG_00583
FGSG_00850	FGSG_00602	FGSG_00584	FGSG_00602	FGSG_00850	FGSG_00584
FGSG_00857	FGSG_00603	FGSG_00585	FGSG_00603	FGSG_00857	FGSG_00585
FGSG_00858	FGSG_00604	FGSG_00596	FGSG_00604	FGSG_00858	FGSG_00596
FGSG_00860	FGSG_00612	FGSG_00599	FGSG_00612	FGSG_00860	FGSG_00599
FGSG_00868	FGSG_00613	FGSG_00600	FGSG_00613	FGSG_00868	FGSG_00600
FGSG_00873	FGSG_00616	FGSG_00602	FGSG_00616	FGSG_00873	FGSG_00602
FGSG_00878	FGSG_00619	FGSG_00603	FGSG_00619	FGSG_00878	FGSG_00603
FGSG_00895	FGSG_00620	FGSG_00609	FGSG_00620	FGSG_00895	FGSG_00609
FGSG_00898	FGSG_00622	FGSG_00612	FGSG_00622	FGSG_00898	FGSG_00612
FGSG_00900	FGSG_00626	FGSG_00616	FGSG_00626	FGSG_00900	FGSG_00616
FGSG_00907	FGSG_00627	FGSG_00626	FGSG_00627	FGSG_00907	FGSG_00626
FGSG_00913	FGSG_00638	FGSG_00633	FGSG_00638	FGSG_00913	FGSG_00633
FGSG_00921	FGSG_00646	FGSG_00641	FGSG_00646	FGSG_00921	FGSG_00641
FGSG_00923	FGSG_00652	FGSG_00642	FGSG_00652	FGSG_00923	FGSG_00642
FGSG_00926	FGSG_00653	FGSG_00643	FGSG_00653	FGSG_00926	FGSG_00643
FGSG_00931	FGSG_00654	FGSG_00654	FGSG_00654	FGSG_00931	FGSG_00654
FGSG_00961	FGSG_00655	FGSG_00655	FGSG_00655	FGSG_00961	FGSG_00655
FGSG_00963	FGSG_00657	FGSG_00660	FGSG_00657	FGSG_00963	FGSG_00660
FGSG_00968	FGSG_00663	FGSG_00665	FGSG_00663	FGSG_00968	FGSG_00665
FGSG_00969	FGSG_00671	FGSG_00669	FGSG_00671	FGSG_00969	FGSG_00669
FGSG_00976	FGSG_00672	FGSG_00683	FGSG_00672	FGSG_00976	FGSG_00683
FGSG_00986	FGSG_00680	FGSG_00685	FGSG_00680	FGSG_00986	FGSG_00685
FGSG_00993	FGSG_00681	FGSG_00689	FGSG_00681	FGSG_00993	FGSG_00689
FGSG_00994	FGSG_00685	FGSG_00692	FGSG_00685	FGSG_00994	FGSG_00692
FGSG_01000	FGSG_00692	FGSG_00695	FGSG_00692	FGSG_01000	FGSG_00695
FGSG_01012	FGSG_00695	FGSG_00697	FGSG_00695	FGSG_01012	FGSG_00697
FGSG_01015	FGSG_00700	FGSG_00698	FGSG_00700	FGSG_01015	FGSG_00698
FGSG_01020	FGSG_00701	FGSG_00708	FGSG_00701	FGSG_01020	FGSG_00708
FGSG_01027	FGSG_00707	FGSG_00712	FGSG_00707	FGSG_01027	FGSG_00712
FGSG_01031	FGSG_00708	FGSG_00713	FGSG_00708	FGSG_01031	FGSG_00713
FGSG_01040	FGSG_00709	FGSG_00716	FGSG_00709	FGSG_01040	FGSG_00716
FGSG_01048	FGSG_00712	FGSG_00729	FGSG_00712	FGSG_01048	FGSG_00729
FGSG_01055	FGSG_00713	FGSG_00732	FGSG_00713	FGSG_01055	FGSG_00732
FGSG_01056	FGSG_00715	FGSG_00735	FGSG_00715	FGSG_01056	FGSG_00735
FGSG_01057	FGSG_00716	FGSG_00737	FGSG_00716	FGSG_01057	FGSG_00737
FGSG_01058	FGSG_00722	FGSG_00738	FGSG_00722	FGSG_01058	FGSG_00738
FGSG_01065	FGSG_00723	FGSG_00739	FGSG_00723	FGSG_01065	FGSG_00739
FGSG_01066	FGSG_00724	FGSG_00748	FGSG_00724	FGSG_01066	FGSG_00748
FGSG_01069	FGSG_00725	FGSG_00760	FGSG_00725	FGSG_01069	FGSG_00760
FGSG_01072	FGSG_00732	FGSG_00761	FGSG_00732	FGSG_01072	FGSG_00761
FGSG_01083	FGSG_00738	FGSG_00762	FGSG_00738	FGSG_01083	FGSG_00762
FGSG_01084	FGSG_00739	FGSG_00764	FGSG_00739	FGSG_01084	FGSG_00764
FGSG_01105	FGSG_00740	FGSG_00766	FGSG_00740	FGSG_01105	FGSG_00766
FGSG_01115	FGSG_00744	FGSG_00769	FGSG_00744	FGSG_01115	FGSG_00769
FGSG_01126	FGSG_00746	FGSG_00770	FGSG_00746	FGSG_01126	FGSG_00770
FGSG_01129	FGSG_00747	FGSG_00773	FGSG_00747	FGSG_01129	FGSG_00773
FGSG_01130	FGSG_00748	FGSG_00775	FGSG_00748	FGSG_01130	FGSG_00775
FGSG_01132	FGSG_00751	FGSG_00786	FGSG_00751	FGSG_01132	FGSG_00786
FGSG_01139	FGSG_00759	FGSG_00790	FGSG_00759	FGSG_01139	FGSG_00790
FGSG_01141	FGSG_00762	FGSG_00792	FGSG_00762	FGSG_01141	FGSG_00792
FGSG_01144	FGSG_00763	FGSG_00797	FGSG_00763	FGSG_01144	FGSG_00797
FGSG_01149	FGSG_00764	FGSG_00801	FGSG_00764	FGSG_01149	FGSG_00801
FGSG_01158	FGSG_00766	FGSG_00804	FGSG_00766	FGSG_01158	FGSG_00804
FGSG_01159	FGSG_00767	FGSG_00805	FGSG_00767	FGSG_01159	FGSG_00805
FGSG_01162	FGSG_00769	FGSG_00806	FGSG_00769	FGSG_01162	FGSG_00806
FGSG_01169	FGSG_00771	FGSG_00807	FGSG_00771	FGSG_01169	FGSG_00807
FGSG_01172	FGSG_00773	FGSG_00811	FGSG_00773	FGSG_01172	FGSG_00811
FGSG_01177	FGSG_00783	FGSG_00813	FGSG_00783	FGSG_01177	FGSG_00813
FGSG_01179	FGSG_00788	FGSG_00826	FGSG_00788	FGSG_01179	FGSG_00826
FGSG_01183	FGSG_00789	FGSG_00828	FGSG_00789	FGSG_01183	FGSG_00828
FGSG_01186	FGSG_00790	FGSG_00829	FGSG_00790	FGSG_01186	FGSG_00829
FGSG_01196	FGSG_00793	FGSG_00831	FGSG_00793	FGSG_01196	FGSG_00831
FGSG_01207	FGSG_00801	FGSG_00832	FGSG_00801	FGSG_01207	FGSG_00832
FGSG_01214	FGSG_00804	FGSG_00838	FGSG_00804	FGSG_01214	FGSG_00838
FGSG_01222	FGSG_00805	FGSG_00841	FGSG_00805	FGSG_01222	FGSG_00841
FGSG_01223	FGSG_00807	FGSG_00842	FGSG_00807	FGSG_01223	FGSG_00842
FGSG_01224	FGSG_00813	FGSG_00844	FGSG_00813	FGSG_01224	FGSG_00844
FGSG_01225	FGSG_00815	FGSG_00846	FGSG_00815	FGSG_01225	FGSG_00846
FGSG_01228	FGSG_00821	FGSG_00847	FGSG_00821	FGSG_01228	FGSG_00847
FGSG_01237	FGSG_00823	FGSG_00848	FGSG_00823	FGSG_01237	FGSG_00848
FGSG_01239	FGSG_00824	FGSG_00849	FGSG_00824	FGSG_01239	FGSG_00849
FGSG_01240	FGSG_00826	FGSG_00855	FGSG_00826	FGSG_01240	FGSG_00855
FGSG_01249	FGSG_00828	FGSG_00858	FGSG_00828	FGSG_01249	FGSG_00858
FGSG_01250	FGSG_00831	FGSG_00860	FGSG_00831	FGSG_01250	FGSG_00860
FGSG_01255	FGSG_00836	FGSG_00861	FGSG_00836	FGSG_01255	FGSG_00861
FGSG_01266	FGSG_00838	FGSG_00871	FGSG_00838	FGSG_01266	FGSG_00871
FGSG_01267	FGSG_00840	FGSG_00873	FGSG_00840	FGSG_01267	FGSG_00873
FGSG_01271	FGSG_00841	FGSG_00878	FGSG_00841	FGSG_01271	FGSG_00878
FGSG_01276	FGSG_00847	FGSG_00882	FGSG_00847	FGSG_01276	FGSG_00882
FGSG_01284	FGSG_00855	FGSG_00885	FGSG_00855	FGSG_01284	FGSG_00885
FGSG_01286	FGSG_00861	FGSG_00887	FGSG_00861	FGSG_01286	FGSG_00887
FGSG_01311	FGSG_00871	FGSG_00889	FGSG_00871	FGSG_01311	FGSG_00889
FGSG_01313	FGSG_00872	FGSG_00890	FGSG_00872	FGSG_01313	FGSG_00890
FGSG_01315	FGSG_00875	FGSG_00893	FGSG_00875	FGSG_01315	FGSG_00893
FGSG_01318	FGSG_00877	FGSG_00895	FGSG_00877	FGSG_01318	FGSG_00895
FGSG_01321	FGSG_00879	FGSG_00897	FGSG_00879	FGSG_01321	FGSG_00897
FGSG_01324	FGSG_00889	FGSG_00899	FGSG_00889	FGSG_01324	FGSG_00899
FGSG_01325	FGSG_00892	FGSG_00900	FGSG_00892	FGSG_01325	FGSG_00900
FGSG_01340	FGSG_00893	FGSG_00907	FGSG_00893	FGSG_01340	FGSG_00907
FGSG_01341	FGSG_00894	FGSG_00911	FGSG_00894	FGSG_01341	FGSG_00911
FGSG_01342	FGSG_00895	FGSG_00918	FGSG_00895	FGSG_01342	FGSG_00918
FGSG_01343	FGSG_00899	FGSG_00924	FGSG_00899	FGSG_01343	FGSG_00924
FGSG_01345	FGSG_00906	FGSG_00925	FGSG_00906	FGSG_01345	FGSG_00925
FGSG_01347	FGSG_00910	FGSG_00933	FGSG_00910	FGSG_01347	FGSG_00933
FGSG_01351	FGSG_00913	FGSG_00934	FGSG_00913	FGSG_01351	FGSG_00934
FGSG_01352	FGSG_00915	FGSG_00938	FGSG_00915	FGSG_01352	FGSG_00938
FGSG_01353	FGSG_00921	FGSG_00941	FGSG_00921	FGSG_01353	FGSG_00941
FGSG_01379	FGSG_00925	FGSG_00947	FGSG_00925	FGSG_01379	FGSG_00947
FGSG_01382	FGSG_00931	FGSG_00948	FGSG_00931	FGSG_01382	FGSG_00948
FGSG_01384	FGSG_00933	FGSG_00949	FGSG_00933	FGSG_01384	FGSG_00949
FGSG_01385	FGSG_00934	FGSG_00963	FGSG_00934	FGSG_01385	FGSG_00963
FGSG_01386	FGSG_00945	FGSG_00964	FGSG_00945	FGSG_01386	FGSG_00964
FGSG_01389	FGSG_00947	FGSG_00968	FGSG_00947	FGSG_01389	FGSG_00968
FGSG_01401	FGSG_00948	FGSG_00973	FGSG_00948	FGSG_01401	FGSG_00973
FGSG_01403	FGSG_00949	FGSG_00974	FGSG_00949	FGSG_01403	FGSG_00974
FGSG_01404	FGSG_00951	FGSG_00982	FGSG_00951	FGSG_01404	FGSG_00982
FGSG_01411	FGSG_00961	FGSG_00983	FGSG_00961	FGSG_01411	FGSG_00983
FGSG_01433	FGSG_00963	FGSG_00984	FGSG_00963	FGSG_01433	FGSG_00984
FGSG_01440	FGSG_00969	FGSG_00987	FGSG_00969	FGSG_01440	FGSG_00987
FGSG_01446	FGSG_00973	FGSG_00989	FGSG_00973	FGSG_01446	FGSG_00989
FGSG_01449	FGSG_00976	FGSG_00994	FGSG_00976	FGSG_01449	FGSG_00994
FGSG_01450	FGSG_00982	FGSG_01005	FGSG_00982	FGSG_01450	FGSG_01005
FGSG_01454	FGSG_00983	FGSG_01015	FGSG_00983	FGSG_01454	FGSG_01015
FGSG_01460	FGSG_00984	FGSG_01017	FGSG_00984	FGSG_01460	FGSG_01017
FGSG_01461	FGSG_00989	FGSG_01023	FGSG_00989	FGSG_01461	FGSG_01023
FGSG_01462	FGSG_00992	FGSG_01026	FGSG_00992	FGSG_01462	FGSG_01026
FGSG_01465	FGSG_00993	FGSG_01030	FGSG_00993	FGSG_01465	FGSG_01030
FGSG_01470	FGSG_00994	FGSG_01032	FGSG_00994	FGSG_01470	FGSG_01032
FGSG_01472	FGSG_01000	FGSG_01042	FGSG_01000	FGSG_01472	FGSG_01042
FGSG_01476	FGSG_01005	FGSG_01056	FGSG_01005	FGSG_01476	FGSG_01056
FGSG_01477	FGSG_01008	FGSG_01059	FGSG_01008	FGSG_01477	FGSG_01059
FGSG_01479	FGSG_01015	FGSG_01060	FGSG_01015	FGSG_01479	FGSG_01060
FGSG_01484	FGSG_01017	FGSG_01063	FGSG_01017	FGSG_01484	FGSG_01063
FGSG_01489	FGSG_01020	FGSG_01064	FGSG_01020	FGSG_01489	FGSG_01064
FGSG_01491	FGSG_01023	FGSG_01065	FGSG_01023	FGSG_01491	FGSG_01065
FGSG_01493	FGSG_01026	FGSG_01067	FGSG_01026	FGSG_01493	FGSG_01067
FGSG_01494	FGSG_01027	FGSG_01068	FGSG_01027	FGSG_01494	FGSG_01068
FGSG_01496	FGSG_01030	FGSG_01074	FGSG_01030	FGSG_01496	FGSG_01074
FGSG_01498	FGSG_01032	FGSG_01076	FGSG_01032	FGSG_01498	FGSG_01076
FGSG_01507	FGSG_01037	FGSG_01083	FGSG_01037	FGSG_01507	FGSG_01083
FGSG_01513	FGSG_01040	FGSG_01085	FGSG_01040	FGSG_01513	FGSG_01085
FGSG_01517	FGSG_01043	FGSG_01088	FGSG_01043	FGSG_01517	FGSG_01088
FGSG_01531	FGSG_01048	FGSG_01095	FGSG_01048	FGSG_01531	FGSG_01095
FGSG_01537	FGSG_01053	FGSG_01105	FGSG_01053	FGSG_01537	FGSG_01105
FGSG_01549	FGSG_01055	FGSG_01108	FGSG_01055	FGSG_01549	FGSG_01108
FGSG_01551	FGSG_01056	FGSG_01115	FGSG_01056	FGSG_01551	FGSG_01115
FGSG_01556	FGSG_01057	FGSG_01121	FGSG_01057	FGSG_01556	FGSG_01121
FGSG_01557	FGSG_01059	FGSG_01122	FGSG_01059	FGSG_01557	FGSG_01122
FGSG_01562	FGSG_01062	FGSG_01126	FGSG_01062	FGSG_01562	FGSG_01126
FGSG_01570	FGSG_01068	FGSG_01127	FGSG_01068	FGSG_01570	FGSG_01127
FGSG_01571	FGSG_01072	FGSG_01129	FGSG_01072	FGSG_01571	FGSG_01129
FGSG_01582	FGSG_01084	FGSG_01130	FGSG_01084	FGSG_01582	FGSG_01130
FGSG_01583	FGSG_01088	FGSG_01131	FGSG_01088	FGSG_01583	FGSG_01131
FGSG_01584	FGSG_01094	FGSG_01133	FGSG_01094	FGSG_01584	FGSG_01133
FGSG_01585	FGSG_01095	FGSG_01135	FGSG_01095	FGSG_01585	FGSG_01135
FGSG_01586	FGSG_01099	FGSG_01137	FGSG_01099	FGSG_01586	FGSG_01137
FGSG_01588	FGSG_01101	FGSG_01142	FGSG_01101	FGSG_01588	FGSG_01142
FGSG_01589	FGSG_01102	FGSG_01157	FGSG_01102	FGSG_01589	FGSG_01157
FGSG_01594	FGSG_01103	FGSG_01158	FGSG_01103	FGSG_01594	FGSG_01158
FGSG_01596	FGSG_01105	FGSG_01159	FGSG_01105	FGSG_01596	FGSG_01159
FGSG_01597	FGSG_01108	FGSG_01167	FGSG_01108	FGSG_01597	FGSG_01167
FGSG_01607	FGSG_01114	FGSG_01175	FGSG_01114	FGSG_01607	FGSG_01175
FGSG_01614	FGSG_01115	FGSG_01178	FGSG_01115	FGSG_01614	FGSG_01178
FGSG_01634	FGSG_01119	FGSG_01183	FGSG_01119	FGSG_01634	FGSG_01183
FGSG_01635	FGSG_01126	FGSG_01186	FGSG_01126	FGSG_01635	FGSG_01186
FGSG_01636	FGSG_01127	FGSG_01205	FGSG_01127	FGSG_01636	FGSG_01205
FGSG_01651	FGSG_01128	FGSG_01207	FGSG_01128	FGSG_01651	FGSG_01207
FGSG_01664	FGSG_01130	FGSG_01213	FGSG_01130	FGSG_01664	FGSG_01213
FGSG_01667	FGSG_01132	FGSG_01214	FGSG_01132	FGSG_01667	FGSG_01214
FGSG_01668	FGSG_01134	FGSG_01221	FGSG_01134	FGSG_01668	FGSG_01221
FGSG_01672	FGSG_01135	FGSG_01226	FGSG_01135	FGSG_01672	FGSG_01226
FGSG_01675	FGSG_01139	FGSG_01234	FGSG_01139	FGSG_01675	FGSG_01234
FGSG_01678	FGSG_01141	FGSG_01235	FGSG_01141	FGSG_01678	FGSG_01235
FGSG_01679	FGSG_01143	FGSG_01242	FGSG_01143	FGSG_01679	FGSG_01242
FGSG_01680	FGSG_01144	FGSG_01248	FGSG_01144	FGSG_01680	FGSG_01248
FGSG_01681	FGSG_01149	FGSG_01249	FGSG_01149	FGSG_01681	FGSG_01249
FGSG_01688	FGSG_01150	FGSG_01266	FGSG_01150	FGSG_01688	FGSG_01266
FGSG_01691	FGSG_01158	FGSG_01267	FGSG_01158	FGSG_01691	FGSG_01267
FGSG_01692	FGSG_01167	FGSG_01268	FGSG_01167	FGSG_01692	FGSG_01268
FGSG_01693	FGSG_01169	FGSG_01271	FGSG_01169	FGSG_01693	FGSG_01271
FGSG_01694	FGSG_01171	FGSG_01275	FGSG_01171	FGSG_01694	FGSG_01275
FGSG_01695	FGSG_01175	FGSG_01277	FGSG_01175	FGSG_01695	FGSG_01277
FGSG_01696	FGSG_01177	FGSG_01279	FGSG_01177	FGSG_01696	FGSG_01279
FGSG_01701	FGSG_01179	FGSG_01284	FGSG_01179	FGSG_01701	FGSG_01284
FGSG_01705	FGSG_01185	FGSG_01285	FGSG_01185	FGSG_01705	FGSG_01285
FGSG_01710	FGSG_01189	FGSG_01287	FGSG_01189	FGSG_01710	FGSG_01287
FGSG_01711	FGSG_01194	FGSG_01289	FGSG_01194	FGSG_01711	FGSG_01289
FGSG_01712	FGSG_01196	FGSG_01291	FGSG_01196	FGSG_01712	FGSG_01291
FGSG_01722	FGSG_01205	FGSG_01293	FGSG_01205	FGSG_01722	FGSG_01293
FGSG_01728	FGSG_01221	FGSG_01294	FGSG_01221	FGSG_01728	FGSG_01294
FGSG_01731	FGSG_01222	FGSG_01295	FGSG_01222	FGSG_01731	FGSG_01295
FGSG_01734	FGSG_01223	FGSG_01296	FGSG_01223	FGSG_01734	FGSG_01296
FGSG_01736	FGSG_01224	FGSG_01298	FGSG_01224	FGSG_01736	FGSG_01298
FGSG_01743	FGSG_01225	FGSG_01301	FGSG_01225	FGSG_01743	FGSG_01301
FGSG_01745	FGSG_01228	FGSG_01307	FGSG_01228	FGSG_01745	FGSG_01307
FGSG_01746	FGSG_01230	FGSG_01310	FGSG_01230	FGSG_01746	FGSG_01310
FGSG_01747	FGSG_01235	FGSG_01311	FGSG_01235	FGSG_01747	FGSG_01311
FGSG_01749	FGSG_01237	FGSG_01316	FGSG_01237	FGSG_01749	FGSG_01316
FGSG_01751	FGSG_01238	FGSG_01329	FGSG_01238	FGSG_01751	FGSG_01329
FGSG_01752	FGSG_01239	FGSG_01331	FGSG_01239	FGSG_01752	FGSG_01331
FGSG_01756	FGSG_01242	FGSG_01333	FGSG_01242	FGSG_01756	FGSG_01333
FGSG_01757	FGSG_01250	FGSG_01340	FGSG_01250	FGSG_01757	FGSG_01340
FGSG_01763	FGSG_01256	FGSG_01341	FGSG_01256	FGSG_01763	FGSG_01341
FGSG_01764	FGSG_01257	FGSG_01342	FGSG_01257	FGSG_01764	FGSG_01342
FGSG_01766	FGSG_01266	FGSG_01347	FGSG_01266	FGSG_01766	FGSG_01347
FGSG_01769	FGSG_01268	FGSG_01352	FGSG_01268	FGSG_01769	FGSG_01352
FGSG_01771	FGSG_01270	FGSG_01361	FGSG_01270	FGSG_01771	FGSG_01361
FGSG_01772	FGSG_01275	FGSG_01371	FGSG_01275	FGSG_01772	FGSG_01371
FGSG_01773	FGSG_01276	FGSG_01373	FGSG_01276	FGSG_01773	FGSG_01373
FGSG_01775	FGSG_01281	FGSG_01379	FGSG_01281	FGSG_01775	FGSG_01379
FGSG_01777	FGSG_01284	FGSG_01382	FGSG_01284	FGSG_01777	FGSG_01382
FGSG_01785	FGSG_01285	FGSG_01384	FGSG_01285	FGSG_01785	FGSG_01384
FGSG_01786	FGSG_01287	FGSG_01385	FGSG_01287	FGSG_01786	FGSG_01385
FGSG_01788	FGSG_01298	FGSG_01391	FGSG_01298	FGSG_01788	FGSG_01391
FGSG_01789	FGSG_01301	FGSG_01404	FGSG_01301	FGSG_01789	FGSG_01404
FGSG_01790	FGSG_01304	FGSG_01417	FGSG_01304	FGSG_01790	FGSG_01417
FGSG_01791	FGSG_01307	FGSG_01418	FGSG_01307	FGSG_01791	FGSG_01418
FGSG_01798	FGSG_01313	FGSG_01419	FGSG_01313	FGSG_01798	FGSG_01419
FGSG_01801	FGSG_01315	FGSG_01424	FGSG_01315	FGSG_01801	FGSG_01424
FGSG_01802	FGSG_01316	FGSG_01425	FGSG_01316	FGSG_01802	FGSG_01425
FGSG_01803	FGSG_01321	FGSG_01430	FGSG_01321	FGSG_01803	FGSG_01430
FGSG_01817	FGSG_01327	FGSG_01433	FGSG_01327	FGSG_01817	FGSG_01433
FGSG_01823	FGSG_01329	FGSG_01440	FGSG_01329	FGSG_01823	FGSG_01440
FGSG_01828	FGSG_01330	FGSG_01445	FGSG_01330	FGSG_01828	FGSG_01445
FGSG_01831	FGSG_01332	FGSG_01448	FGSG_01332	FGSG_01831	FGSG_01448
FGSG_01838	FGSG_01333	FGSG_01450	FGSG_01333	FGSG_01838	FGSG_01450
FGSG_01841	FGSG_01334	FGSG_01459	FGSG_01334	FGSG_01841	FGSG_01459
FGSG_01843	FGSG_01335	FGSG_01464	FGSG_01335	FGSG_01843	FGSG_01464
FGSG_01844	FGSG_01341	FGSG_01468	FGSG_01341	FGSG_01844	FGSG_01468
FGSG_01848	FGSG_01342	FGSG_01482	FGSG_01342	FGSG_01848	FGSG_01482
FGSG_01850	FGSG_01343	FGSG_01485	FGSG_01343	FGSG_01850	FGSG_01485
FGSG_01851	FGSG_01345	FGSG_01487	FGSG_01345	FGSG_01851	FGSG_01487
FGSG_01861	FGSG_01346	FGSG_01488	FGSG_01346	FGSG_01861	FGSG_01488
FGSG_01865	FGSG_01352	FGSG_01491	FGSG_01352	FGSG_01865	FGSG_01491
FGSG_01867	FGSG_01353	FGSG_01493	FGSG_01353	FGSG_01867	FGSG_01493
FGSG_01868	FGSG_01362	FGSG_01494	FGSG_01362	FGSG_01868	FGSG_01494
FGSG_01875	FGSG_01371	FGSG_01496	FGSG_01371	FGSG_01875	FGSG_01496
FGSG_01877	FGSG_01373	FGSG_01502	FGSG_01373	FGSG_01877	FGSG_01502
FGSG_01879	FGSG_01375	FGSG_01508	FGSG_01375	FGSG_01879	FGSG_01508
FGSG_01901	FGSG_01377	FGSG_01513	FGSG_01377	FGSG_01901	FGSG_01513
FGSG_01924	FGSG_01383	FGSG_01520	FGSG_01383	FGSG_01924	FGSG_01520
FGSG_01927	FGSG_01386	FGSG_01523	FGSG_01386	FGSG_01927	FGSG_01523
FGSG_01928	FGSG_01389	FGSG_01525	FGSG_01389	FGSG_01928	FGSG_01525
FGSG_01939	FGSG_01391	FGSG_01526	FGSG_01391	FGSG_01939	FGSG_01526
FGSG_01950	FGSG_01401	FGSG_01529	FGSG_01401	FGSG_01950	FGSG_01529
FGSG_01959	FGSG_01402	FGSG_01530	FGSG_01402	FGSG_01959	FGSG_01530
FGSG_01977	FGSG_01403	FGSG_01531	FGSG_01403	FGSG_01977	FGSG_01531
FGSG_01979	FGSG_01404	FGSG_01532	FGSG_01404	FGSG_01979	FGSG_01532
FGSG_01982	FGSG_01417	FGSG_01549	FGSG_01417	FGSG_01982	FGSG_01549
FGSG_01986	FGSG_01418	FGSG_01551	FGSG_01418	FGSG_01986	FGSG_01551
FGSG_01989	FGSG_01419	FGSG_01553	FGSG_01419	FGSG_01989	FGSG_01553
FGSG_01990	FGSG_01424	FGSG_01556	FGSG_01424	FGSG_01990	FGSG_01556
FGSG_01991	FGSG_01425	FGSG_01557	FGSG_01425	FGSG_01991	FGSG_01557
FGSG_01994	FGSG_01430	FGSG_01569	FGSG_01430	FGSG_01994	FGSG_01569
FGSG_02000	FGSG_01438	FGSG_01573	FGSG_01438	FGSG_02000	FGSG_01573
FGSG_02007	FGSG_01440	FGSG_01579	FGSG_01440	FGSG_02007	FGSG_01579
FGSG_02008	FGSG_01445	FGSG_01580	FGSG_01445	FGSG_02008	FGSG_01580
FGSG_02013	FGSG_01446	FGSG_01584	FGSG_01446	FGSG_02013	FGSG_01584
FGSG_02014	FGSG_01448	FGSG_01585	FGSG_01448	FGSG_02014	FGSG_01585
FGSG_02016	FGSG_01452	FGSG_01586	FGSG_01452	FGSG_02016	FGSG_01586
FGSG_02017	FGSG_01454	FGSG_01587	FGSG_01454	FGSG_02017	FGSG_01587
FGSG_02019	FGSG_01458	FGSG_01591	FGSG_01458	FGSG_02019	FGSG_01591
FGSG_02020	FGSG_01459	FGSG_01593	FGSG_01459	FGSG_02020	FGSG_01593
FGSG_02023	FGSG_01461	FGSG_01594	FGSG_01461	FGSG_02023	FGSG_01594
FGSG_02024	FGSG_01462	FGSG_01596	FGSG_01462	FGSG_02024	FGSG_01596
FGSG_02025	FGSG_01465	FGSG_01599	FGSG_01465	FGSG_02025	FGSG_01599
FGSG_02026	FGSG_01467	FGSG_01603	FGSG_01467	FGSG_02026	FGSG_01603
FGSG_02031	FGSG_01468	FGSG_01604	FGSG_01468	FGSG_02031	FGSG_01604
FGSG_02032	FGSG_01470	FGSG_01607	FGSG_01470	FGSG_02032	FGSG_01607
FGSG_02035	FGSG_01472	FGSG_01608	FGSG_01472	FGSG_02035	FGSG_01608
FGSG_02037	FGSG_01476	FGSG_01611	FGSG_01476	FGSG_02037	FGSG_01611
FGSG_02038	FGSG_01477	FGSG_01615	FGSG_01477	FGSG_02038	FGSG_01615
FGSG_02039	FGSG_01479	FGSG_01616	FGSG_01479	FGSG_02039	FGSG_01616
FGSG_02054	FGSG_01484	FGSG_01621	FGSG_01484	FGSG_02054	FGSG_01621
FGSG_02061	FGSG_01485	FGSG_01627	FGSG_01485	FGSG_02061	FGSG_01627
FGSG_02062	FGSG_01487	FGSG_01629	FGSG_01487	FGSG_02062	FGSG_01629
FGSG_02064	FGSG_01489	FGSG_01631	FGSG_01489	FGSG_02064	FGSG_01631
FGSG_02074	FGSG_01499	FGSG_01633	FGSG_01499	FGSG_02074	FGSG_01633
FGSG_02075	FGSG_01507	FGSG_01636	FGSG_01507	FGSG_02075	FGSG_01636
FGSG_02076	FGSG_01508	FGSG_01637	FGSG_01508	FGSG_02076	FGSG_01637
FGSG_02085	FGSG_01517	FGSG_01645	FGSG_01517	FGSG_02085	FGSG_01645
FGSG_02094	FGSG_01520	FGSG_01648	FGSG_01520	FGSG_02094	FGSG_01648
FGSG_02096	FGSG_01525	FGSG_01656	FGSG_01525	FGSG_02096	FGSG_01656
FGSG_02097	FGSG_01526	FGSG_01666	FGSG_01526	FGSG_02097	FGSG_01666
FGSG_02098	FGSG_01530	FGSG_01667	FGSG_01530	FGSG_02098	FGSG_01667
FGSG_02108	FGSG_01543	FGSG_01669	FGSG_01543	FGSG_02108	FGSG_01669
FGSG_02109	FGSG_01552	FGSG_01673	FGSG_01552	FGSG_02109	FGSG_01673
FGSG_02111	FGSG_01553	FGSG_01674	FGSG_01553	FGSG_02111	FGSG_01674
FGSG_02113	FGSG_01562	FGSG_01678	FGSG_01562	FGSG_02113	FGSG_01678
FGSG_02114	FGSG_01569	FGSG_01679	FGSG_01569	FGSG_02114	FGSG_01679
FGSG_02116	FGSG_01570	FGSG_01680	FGSG_01570	FGSG_02116	FGSG_01680
FGSG_02117	FGSG_01571	FGSG_01685	FGSG_01571	FGSG_02117	FGSG_01685
FGSG_02119	FGSG_01573	FGSG_01686	FGSG_01573	FGSG_02119	FGSG_01686
FGSG_02120	FGSG_01580	FGSG_01693	FGSG_01580	FGSG_02120	FGSG_01693
FGSG_02131	FGSG_01582	FGSG_01694	FGSG_01582	FGSG_02131	FGSG_01694
FGSG_02134	FGSG_01584	FGSG_01695	FGSG_01584	FGSG_02134	FGSG_01695
FGSG_02139	FGSG_01587	FGSG_01696	FGSG_01587	FGSG_02139	FGSG_01696
FGSG_02140	FGSG_01589	FGSG_01698	FGSG_01589	FGSG_02140	FGSG_01698
FGSG_02146	FGSG_01592	FGSG_01701	FGSG_01592	FGSG_02146	FGSG_01701
FGSG_02147	FGSG_01593	FGSG_01705	FGSG_01593	FGSG_02147	FGSG_01705
FGSG_02148	FGSG_01597	FGSG_01707	FGSG_01597	FGSG_02148	FGSG_01707
FGSG_02149	FGSG_01602	FGSG_01711	FGSG_01602	FGSG_02149	FGSG_01711
FGSG_02151	FGSG_01603	FGSG_01712	FGSG_01603	FGSG_02151	FGSG_01712
FGSG_02152	FGSG_01607	FGSG_01717	FGSG_01607	FGSG_02152	FGSG_01717
FGSG_02153	FGSG_01608	FGSG_01722	FGSG_01608	FGSG_02153	FGSG_01722
FGSG_02159	FGSG_01612	FGSG_01723	FGSG_01612	FGSG_02159	FGSG_01723
FGSG_02165	FGSG_01614	FGSG_01727	FGSG_01614	FGSG_02165	FGSG_01727
FGSG_02169	FGSG_01615	FGSG_01728	FGSG_01615	FGSG_02169	FGSG_01728
FGSG_02172	FGSG_01616	FGSG_01730	FGSG_01616	FGSG_02172	FGSG_01730
FGSG_02173	FGSG_01618	FGSG_01733	FGSG_01618	FGSG_02173	FGSG_01733
FGSG_02174	FGSG_01621	FGSG_01740	FGSG_01621	FGSG_02174	FGSG_01740
FGSG_02186	FGSG_01627	FGSG_01742	FGSG_01627	FGSG_02186	FGSG_01742
FGSG_02187	FGSG_01629	FGSG_01743	FGSG_01629	FGSG_02187	FGSG_01743
FGSG_02199	FGSG_01631	FGSG_01744	FGSG_01631	FGSG_02199	FGSG_01744
FGSG_02202	FGSG_01635	FGSG_01745	FGSG_01635	FGSG_02202	FGSG_01745
FGSG_02210	FGSG_01637	FGSG_01747	FGSG_01637	FGSG_02210	FGSG_01747
FGSG_02214	FGSG_01638	FGSG_01752	FGSG_01638	FGSG_02214	FGSG_01752
FGSG_02215	FGSG_01643	FGSG_01756	FGSG_01643	FGSG_02215	FGSG_01756
FGSG_02216	FGSG_01645	FGSG_01757	FGSG_01645	FGSG_02216	FGSG_01757
FGSG_02217	FGSG_01648	FGSG_01759	FGSG_01648	FGSG_02217	FGSG_01759
FGSG_02220	FGSG_01651	FGSG_01763	FGSG_01651	FGSG_02220	FGSG_01763
FGSG_02221	FGSG_01656	FGSG_01764	FGSG_01656	FGSG_02221	FGSG_01764
FGSG_02224	FGSG_01664	FGSG_01765	FGSG_01664	FGSG_02224	FGSG_01765
FGSG_02228	FGSG_01666	FGSG_01768	FGSG_01666	FGSG_02228	FGSG_01768
FGSG_02229	FGSG_01672	FGSG_01770	FGSG_01672	FGSG_02229	FGSG_01770
FGSG_02230	FGSG_01675	FGSG_01772	FGSG_01675	FGSG_02230	FGSG_01772
FGSG_02237	FGSG_01676	FGSG_01775	FGSG_01676	FGSG_02237	FGSG_01775
FGSG_02242	FGSG_01680	FGSG_01779	FGSG_01680	FGSG_02242	FGSG_01779
FGSG_02248	FGSG_01681	FGSG_01781	FGSG_01681	FGSG_02248	FGSG_01781
FGSG_02249	FGSG_01685	FGSG_01782	FGSG_01685	FGSG_02249	FGSG_01782
FGSG_02250	FGSG_01688	FGSG_01787	FGSG_01688	FGSG_02250	FGSG_01787
FGSG_02255	FGSG_01691	FGSG_01790	FGSG_01691	FGSG_02255	FGSG_01790
FGSG_02257	FGSG_01692	FGSG_01791	FGSG_01692	FGSG_02257	FGSG_01791
FGSG_02258	FGSG_01700	FGSG_01798	FGSG_01700	FGSG_02258	FGSG_01798
FGSG_02263	FGSG_01717	FGSG_01799	FGSG_01717	FGSG_02263	FGSG_01799
FGSG_02266	FGSG_01722	FGSG_01801	FGSG_01722	FGSG_02266	FGSG_01801
FGSG_02268	FGSG_01727	FGSG_01802	FGSG_01727	FGSG_02268	FGSG_01802
FGSG_02269	FGSG_01728	FGSG_01805	FGSG_01728	FGSG_02269	FGSG_01805
FGSG_02273	FGSG_01730	FGSG_01806	FGSG_01730	FGSG_02273	FGSG_01806
FGSG_02274	FGSG_01731	FGSG_01807	FGSG_01731	FGSG_02274	FGSG_01807
FGSG_02278	FGSG_01733	FGSG_01808	FGSG_01733	FGSG_02278	FGSG_01808
FGSG_02279	FGSG_01734	FGSG_01809	FGSG_01734	FGSG_02279	FGSG_01809
FGSG_02281	FGSG_01736	FGSG_01810	FGSG_01736	FGSG_02281	FGSG_01810
FGSG_02285	FGSG_01740	FGSG_01811	FGSG_01740	FGSG_02285	FGSG_01811
FGSG_02286	FGSG_01742	FGSG_01813	FGSG_01742	FGSG_02286	FGSG_01813
FGSG_02287	FGSG_01744	FGSG_01814	FGSG_01744	FGSG_02287	FGSG_01814
FGSG_02289	FGSG_01745	FGSG_01818	FGSG_01745	FGSG_02289	FGSG_01818
FGSG_02290	FGSG_01746	FGSG_01819	FGSG_01746	FGSG_02290	FGSG_01819
FGSG_02293	FGSG_01747	FGSG_01823	FGSG_01747	FGSG_02293	FGSG_01823
FGSG_02296	FGSG_01751	FGSG_01826	FGSG_01751	FGSG_02296	FGSG_01826
FGSG_02300	FGSG_01752	FGSG_01828	FGSG_01752	FGSG_02300	FGSG_01828
FGSG_02302	FGSG_01754	FGSG_01829	FGSG_01754	FGSG_02302	FGSG_01829
FGSG_02307	FGSG_01756	FGSG_01831	FGSG_01756	FGSG_02307	FGSG_01831
FGSG_02315	FGSG_01760	FGSG_01832	FGSG_01760	FGSG_02315	FGSG_01832
FGSG_02316	FGSG_01763	FGSG_01833	FGSG_01763	FGSG_02316	FGSG_01833
FGSG_02318	FGSG_01764	FGSG_01844	FGSG_01764	FGSG_02318	FGSG_01844
FGSG_02319	FGSG_01765	FGSG_01845	FGSG_01765	FGSG_02319	FGSG_01845
FGSG_02320	FGSG_01766	FGSG_01846	FGSG_01766	FGSG_02320	FGSG_01846
FGSG_02321	FGSG_01767	FGSG_01848	FGSG_01767	FGSG_02321	FGSG_01848
FGSG_02323	FGSG_01768	FGSG_01849	FGSG_01768	FGSG_02323	FGSG_01849
FGSG_02326	FGSG_01769	FGSG_01851	FGSG_01769	FGSG_02326	FGSG_01851
FGSG_02328	FGSG_01770	FGSG_01861	FGSG_01770	FGSG_02328	FGSG_01861
FGSG_02329	FGSG_01773	FGSG_01869	FGSG_01773	FGSG_02329	FGSG_01869
FGSG_02330	FGSG_01777	FGSG_01870	FGSG_01777	FGSG_02330	FGSG_01870
FGSG_02332	FGSG_01782	FGSG_01877	FGSG_01782	FGSG_02332	FGSG_01877
FGSG_02333	FGSG_01785	FGSG_01879	FGSG_01785	FGSG_02333	FGSG_01879
FGSG_02336	FGSG_01786	FGSG_01895	FGSG_01786	FGSG_02336	FGSG_01895
FGSG_02337	FGSG_01787	FGSG_01900	FGSG_01787	FGSG_02337	FGSG_01900
FGSG_02339	FGSG_01788	FGSG_01901	FGSG_01788	FGSG_02339	FGSG_01901
FGSG_02342	FGSG_01790	FGSG_01905	FGSG_01790	FGSG_02342	FGSG_01905
FGSG_02343	FGSG_01791	FGSG_01918	FGSG_01791	FGSG_02343	FGSG_01918
FGSG_02358	FGSG_01798	FGSG_01919	FGSG_01798	FGSG_02358	FGSG_01919
FGSG_02359	FGSG_01799	FGSG_01925	FGSG_01799	FGSG_02359	FGSG_01925
FGSG_02360	FGSG_01801	FGSG_01928	FGSG_01801	FGSG_02360	FGSG_01928
FGSG_02363	FGSG_01803	FGSG_01929	FGSG_01803	FGSG_02363	FGSG_01929
FGSG_02364	FGSG_01806	FGSG_01938	FGSG_01806	FGSG_02364	FGSG_01938
FGSG_02365	FGSG_01817	FGSG_01939	FGSG_01817	FGSG_02365	FGSG_01939
FGSG_02366	FGSG_01818	FGSG_01943	FGSG_01818	FGSG_02366	FGSG_01943
FGSG_02367	FGSG_01819	FGSG_01946	FGSG_01819	FGSG_02367	FGSG_01946
FGSG_02368	FGSG_01823	FGSG_01947	FGSG_01823	FGSG_02368	FGSG_01947
FGSG_02369	FGSG_01826	FGSG_01949	FGSG_01826	FGSG_02369	FGSG_01949
FGSG_02373	FGSG_01827	FGSG_01963	FGSG_01827	FGSG_02373	FGSG_01963
FGSG_02374	FGSG_01829	FGSG_01964	FGSG_01829	FGSG_02374	FGSG_01964
FGSG_02375	FGSG_01831	FGSG_01965	FGSG_01831	FGSG_02375	FGSG_01965
FGSG_02376	FGSG_01832	FGSG_01967	FGSG_01832	FGSG_02376	FGSG_01967
FGSG_02379	FGSG_01833	FGSG_01968	FGSG_01833	FGSG_02379	FGSG_01968
FGSG_02382	FGSG_01837	FGSG_01974	FGSG_01837	FGSG_02382	FGSG_01974
FGSG_02383	FGSG_01838	FGSG_01979	FGSG_01838	FGSG_02383	FGSG_01979
FGSG_02385	FGSG_01839	FGSG_01981	FGSG_01839	FGSG_02385	FGSG_01981
FGSG_02386	FGSG_01844	FGSG_01982	FGSG_01844	FGSG_02386	FGSG_01982
FGSG_02391	FGSG_01845	FGSG_01983	FGSG_01845	FGSG_02391	FGSG_01983
FGSG_02399	FGSG_01846	FGSG_01985	FGSG_01846	FGSG_02399	FGSG_01985
FGSG_02410	FGSG_01848	FGSG_01986	FGSG_01848	FGSG_02410	FGSG_01986
FGSG_02411	FGSG_01849	FGSG_01989	FGSG_01849	FGSG_02411	FGSG_01989
FGSG_02414	FGSG_01866	FGSG_01990	FGSG_01866	FGSG_02414	FGSG_01990
FGSG_02415	FGSG_01867	FGSG_01991	FGSG_01867	FGSG_02415	FGSG_01991
FGSG_02416	FGSG_01868	FGSG_01993	FGSG_01868	FGSG_02416	FGSG_01993
FGSG_02419	FGSG_01869	FGSG_01997	FGSG_01869	FGSG_02419	FGSG_01997
FGSG_02420	FGSG_01870	FGSG_02001	FGSG_01870	FGSG_02420	FGSG_02001
FGSG_02427	FGSG_01875	FGSG_02007	FGSG_01875	FGSG_02427	FGSG_02007
FGSG_02430	FGSG_01881	FGSG_02014	FGSG_01881	FGSG_02430	FGSG_02014
FGSG_02431	FGSG_01900	FGSG_02015	FGSG_01900	FGSG_02431	FGSG_02015
FGSG_02432	FGSG_01909	FGSG_02016	FGSG_01909	FGSG_02432	FGSG_02016
FGSG_02435	FGSG_01918	FGSG_02017	FGSG_01918	FGSG_02435	FGSG_02017
FGSG_02438	FGSG_01919	FGSG_02018	FGSG_01919	FGSG_02438	FGSG_02018
FGSG_02443	FGSG_01927	FGSG_02019	FGSG_01927	FGSG_02443	FGSG_02019
FGSG_02444	FGSG_01934	FGSG_02020	FGSG_01934	FGSG_02444	FGSG_02020
FGSG_02452	FGSG_01938	FGSG_02021	FGSG_01938	FGSG_02452	FGSG_02021
FGSG_02460	FGSG_01943	FGSG_02027	FGSG_01943	FGSG_02460	FGSG_02027
FGSG_02464	FGSG_01946	FGSG_02031	FGSG_01946	FGSG_02464	FGSG_02031
FGSG_02465	FGSG_01950	FGSG_02033	FGSG_01950	FGSG_02465	FGSG_02033
FGSG_02477	FGSG_01963	FGSG_02034	FGSG_01963	FGSG_02477	FGSG_02034
FGSG_02482	FGSG_01965	FGSG_02035	FGSG_01965	FGSG_02482	FGSG_02035
FGSG_02483	FGSG_01967	FGSG_02037	FGSG_01967	FGSG_02483	FGSG_02037
FGSG_02485	FGSG_01968	FGSG_02038	FGSG_01968	FGSG_02485	FGSG_02038
FGSG_02486	FGSG_01973	FGSG_02041	FGSG_01973	FGSG_02486	FGSG_02041
FGSG_02491	FGSG_01974	FGSG_02044	FGSG_01974	FGSG_02491	FGSG_02044
FGSG_02498	FGSG_01975	FGSG_02052	FGSG_01975	FGSG_02498	FGSG_02052
FGSG_02499	FGSG_01977	FGSG_02054	FGSG_01977	FGSG_02499	FGSG_02054
FGSG_02501	FGSG_01982	FGSG_02056	FGSG_01982	FGSG_02501	FGSG_02056
FGSG_02506	FGSG_01985	FGSG_02058	FGSG_01985	FGSG_02506	FGSG_02058
FGSG_02512	FGSG_01993	FGSG_02059	FGSG_01993	FGSG_02512	FGSG_02059
FGSG_02513	FGSG_01994	FGSG_02063	FGSG_01994	FGSG_02513	FGSG_02063
FGSG_02516	FGSG_02007	FGSG_02070	FGSG_02007	FGSG_02516	FGSG_02070
FGSG_02525	FGSG_02008	FGSG_02071	FGSG_02008	FGSG_02525	FGSG_02071
FGSG_02530	FGSG_02014	FGSG_02082	FGSG_02014	FGSG_02530	FGSG_02082
FGSG_02534	FGSG_02015	FGSG_02087	FGSG_02015	FGSG_02534	FGSG_02087
FGSG_02540	FGSG_02018	FGSG_02094	FGSG_02018	FGSG_02540	FGSG_02094
FGSG_02543	FGSG_02020	FGSG_02109	FGSG_02020	FGSG_02543	FGSG_02109
FGSG_02549	FGSG_02023	FGSG_02110	FGSG_02023	FGSG_02549	FGSG_02110
FGSG_02552	FGSG_02024	FGSG_02111	FGSG_02024	FGSG_02552	FGSG_02111
FGSG_02556	FGSG_02025	FGSG_02113	FGSG_02025	FGSG_02556	FGSG_02113
FGSG_02557	FGSG_02026	FGSG_02114	FGSG_02026	FGSG_02557	FGSG_02114
FGSG_02560	FGSG_02027	FGSG_02115	FGSG_02027	FGSG_02560	FGSG_02115
FGSG_02571	FGSG_02032	FGSG_02116	FGSG_02032	FGSG_02571	FGSG_02116
FGSG_02574	FGSG_02033	FGSG_02117	FGSG_02033	FGSG_02574	FGSG_02117
FGSG_02575	FGSG_02034	FGSG_02118	FGSG_02034	FGSG_02575	FGSG_02118
FGSG_02579	FGSG_02035	FGSG_02119	FGSG_02035	FGSG_02579	FGSG_02119
FGSG_02583	FGSG_02039	FGSG_02120	FGSG_02039	FGSG_02583	FGSG_02120
FGSG_02585	FGSG_02040	FGSG_02125	FGSG_02040	FGSG_02585	FGSG_02125
FGSG_02586	FGSG_02041	FGSG_02129	FGSG_02041	FGSG_02586	FGSG_02129
FGSG_02602	FGSG_02044	FGSG_02130	FGSG_02044	FGSG_02602	FGSG_02130
FGSG_02616	FGSG_02049	FGSG_02131	FGSG_02049	FGSG_02616	FGSG_02131
FGSG_02621	FGSG_02052	FGSG_02137	FGSG_02052	FGSG_02621	FGSG_02137
FGSG_02629	FGSG_02058	FGSG_02138	FGSG_02058	FGSG_02629	FGSG_02138
FGSG_02632	FGSG_02059	FGSG_02139	FGSG_02059	FGSG_02632	FGSG_02139
FGSG_02638	FGSG_02061	FGSG_02141	FGSG_02061	FGSG_02638	FGSG_02141
FGSG_02641	FGSG_02062	FGSG_02143	FGSG_02062	FGSG_02641	FGSG_02143
FGSG_02644	FGSG_02063	FGSG_02144	FGSG_02063	FGSG_02644	FGSG_02144
FGSG_02645	FGSG_02064	FGSG_02145	FGSG_02064	FGSG_02645	FGSG_02145
FGSG_02656	FGSG_02070	FGSG_02146	FGSG_02070	FGSG_02656	FGSG_02146
FGSG_02658	FGSG_02071	FGSG_02148	FGSG_02071	FGSG_02658	FGSG_02148
FGSG_02666	FGSG_02075	FGSG_02149	FGSG_02075	FGSG_02666	FGSG_02149
FGSG_02667	FGSG_02079	FGSG_02152	FGSG_02079	FGSG_02667	FGSG_02152
FGSG_02668	FGSG_02082	FGSG_02153	FGSG_02082	FGSG_02668	FGSG_02153
FGSG_02672	FGSG_02085	FGSG_02159	FGSG_02085	FGSG_02672	FGSG_02159
FGSG_02677	FGSG_02087	FGSG_02160	FGSG_02087	FGSG_02677	FGSG_02160
FGSG_02685	FGSG_02088	FGSG_02161	FGSG_02088	FGSG_02685	FGSG_02161
FGSG_02688	FGSG_02090	FGSG_02162	FGSG_02090	FGSG_02688	FGSG_02162
FGSG_02689	FGSG_02096	FGSG_02163	FGSG_02096	FGSG_02689	FGSG_02163
FGSG_02691	FGSG_02097	FGSG_02168	FGSG_02097	FGSG_02691	FGSG_02168
FGSG_02693	FGSG_02098	FGSG_02169	FGSG_02098	FGSG_02693	FGSG_02169
FGSG_02700	FGSG_02108	FGSG_02185	FGSG_02108	FGSG_02700	FGSG_02185
FGSG_02701	FGSG_02109	FGSG_02186	FGSG_02109	FGSG_02701	FGSG_02186
FGSG_02702	FGSG_02110	FGSG_02190	FGSG_02110	FGSG_02702	FGSG_02190
FGSG_02708	FGSG_02111	FGSG_02193	FGSG_02111	FGSG_02708	FGSG_02193
FGSG_02709	FGSG_02113	FGSG_02194	FGSG_02113	FGSG_02709	FGSG_02194
FGSG_02711	FGSG_02114	FGSG_02198	FGSG_02114	FGSG_02711	FGSG_02198
FGSG_02713	FGSG_02115	FGSG_02199	FGSG_02115	FGSG_02713	FGSG_02199
FGSG_02723	FGSG_02116	FGSG_02201	FGSG_02116	FGSG_02723	FGSG_02201
FGSG_02728	FGSG_02117	FGSG_02203	FGSG_02117	FGSG_02728	FGSG_02203
FGSG_02730	FGSG_02118	FGSG_02206	FGSG_02118	FGSG_02730	FGSG_02206
FGSG_02738	FGSG_02119	FGSG_02207	FGSG_02119	FGSG_02738	FGSG_02207
FGSG_02741	FGSG_02125	FGSG_02209	FGSG_02125	FGSG_02741	FGSG_02209
FGSG_02744	FGSG_02126	FGSG_02211	FGSG_02126	FGSG_02744	FGSG_02211
FGSG_02751	FGSG_02130	FGSG_02212	FGSG_02130	FGSG_02751	FGSG_02212
FGSG_02753	FGSG_02131	FGSG_02214	FGSG_02131	FGSG_02753	FGSG_02214
FGSG_02768	FGSG_02134	FGSG_02216	FGSG_02134	FGSG_02768	FGSG_02216
FGSG_02769	FGSG_02135	FGSG_02217	FGSG_02135	FGSG_02769	FGSG_02217
FGSG_02770	FGSG_02141	FGSG_02218	FGSG_02141	FGSG_02770	FGSG_02218
FGSG_02772	FGSG_02144	FGSG_02220	FGSG_02144	FGSG_02772	FGSG_02220
FGSG_02783	FGSG_02145	FGSG_02223	FGSG_02145	FGSG_02783	FGSG_02223
FGSG_02784	FGSG_02147	FGSG_02225	FGSG_02147	FGSG_02784	FGSG_02225
FGSG_02786	FGSG_02150	FGSG_02229	FGSG_02150	FGSG_02786	FGSG_02229
FGSG_02788	FGSG_02152	FGSG_02233	FGSG_02152	FGSG_02788	FGSG_02233
FGSG_02791	FGSG_02153	FGSG_02237	FGSG_02153	FGSG_02791	FGSG_02237
FGSG_02794	FGSG_02159	FGSG_02247	FGSG_02159	FGSG_02794	FGSG_02247
FGSG_02799	FGSG_02160	FGSG_02251	FGSG_02160	FGSG_02799	FGSG_02251
FGSG_02805	FGSG_02161	FGSG_02259	FGSG_02161	FGSG_02805	FGSG_02259
FGSG_02811	FGSG_02162	FGSG_02262	FGSG_02162	FGSG_02811	FGSG_02262
FGSG_02815	FGSG_02165	FGSG_02263	FGSG_02165	FGSG_02815	FGSG_02263
FGSG_02816	FGSG_02169	FGSG_02264	FGSG_02169	FGSG_02816	FGSG_02264
FGSG_02820	FGSG_02170	FGSG_02267	FGSG_02170	FGSG_02820	FGSG_02267
FGSG_02821	FGSG_02173	FGSG_02270	FGSG_02173	FGSG_02821	FGSG_02270
FGSG_02822	FGSG_02174	FGSG_02274	FGSG_02174	FGSG_02822	FGSG_02274
FGSG_02824	FGSG_02185	FGSG_02278	FGSG_02185	FGSG_02824	FGSG_02278
FGSG_02827	FGSG_02186	FGSG_02280	FGSG_02186	FGSG_02827	FGSG_02280
FGSG_02828	FGSG_02187	FGSG_02281	FGSG_02187	FGSG_02828	FGSG_02281
FGSG_02833	FGSG_02199	FGSG_02284	FGSG_02199	FGSG_02833	FGSG_02284
FGSG_02840	FGSG_02201	FGSG_02285	FGSG_02201	FGSG_02840	FGSG_02285
FGSG_02844	FGSG_02202	FGSG_02286	FGSG_02202	FGSG_02844	FGSG_02286
FGSG_02846	FGSG_02203	FGSG_02288	FGSG_02203	FGSG_02846	FGSG_02288
FGSG_02847	FGSG_02206	FGSG_02289	FGSG_02206	FGSG_02847	FGSG_02289
FGSG_02852	FGSG_02207	FGSG_02290	FGSG_02207	FGSG_02852	FGSG_02290
FGSG_02856	FGSG_02210	FGSG_02291	FGSG_02210	FGSG_02856	FGSG_02291
FGSG_02863	FGSG_02211	FGSG_02293	FGSG_02211	FGSG_02863	FGSG_02293
FGSG_02866	FGSG_02216	FGSG_02298	FGSG_02216	FGSG_02866	FGSG_02298
FGSG_02869	FGSG_02217	FGSG_02301	FGSG_02217	FGSG_02869	FGSG_02301
FGSG_02870	FGSG_02218	FGSG_02305	FGSG_02218	FGSG_02870	FGSG_02305
FGSG_02871	FGSG_02220	FGSG_02308	FGSG_02220	FGSG_02871	FGSG_02308
FGSG_02873	FGSG_02221	FGSG_02310	FGSG_02221	FGSG_02873	FGSG_02310
FGSG_02880	FGSG_02225	FGSG_02314	FGSG_02225	FGSG_02880	FGSG_02314
FGSG_02881	FGSG_02228	FGSG_02315	FGSG_02228	FGSG_02881	FGSG_02315
FGSG_02882	FGSG_02230	FGSG_02316	FGSG_02230	FGSG_02882	FGSG_02316
FGSG_02885	FGSG_02233	FGSG_02318	FGSG_02233	FGSG_02885	FGSG_02318
FGSG_02886	FGSG_02247	FGSG_02319	FGSG_02247	FGSG_02886	FGSG_02319
FGSG_02887	FGSG_02248	FGSG_02321	FGSG_02248	FGSG_02887	FGSG_02321
FGSG_02890	FGSG_02249	FGSG_02322	FGSG_02249	FGSG_02890	FGSG_02322
FGSG_02891	FGSG_02250	FGSG_02323	FGSG_02250	FGSG_02891	FGSG_02323
FGSG_02894	FGSG_02251	FGSG_02324	FGSG_02251	FGSG_02894	FGSG_02324
FGSG_02895	FGSG_02254	FGSG_02325	FGSG_02254	FGSG_02895	FGSG_02325
FGSG_02898	FGSG_02255	FGSG_02326	FGSG_02255	FGSG_02898	FGSG_02326
FGSG_02899	FGSG_02257	FGSG_02327	FGSG_02257	FGSG_02899	FGSG_02327
FGSG_02901	FGSG_02258	FGSG_02328	FGSG_02258	FGSG_02901	FGSG_02328
FGSG_02903	FGSG_02259	FGSG_02329	FGSG_02259	FGSG_02903	FGSG_02329
FGSG_02908	FGSG_02262	FGSG_02330	FGSG_02262	FGSG_02908	FGSG_02330
FGSG_02911	FGSG_02264	FGSG_02333	FGSG_02264	FGSG_02911	FGSG_02333
FGSG_02919	FGSG_02266	FGSG_02339	FGSG_02266	FGSG_02919	FGSG_02339
FGSG_02925	FGSG_02267	FGSG_02341	FGSG_02267	FGSG_02925	FGSG_02341
FGSG_02927	FGSG_02268	FGSG_02346	FGSG_02268	FGSG_02927	FGSG_02346
FGSG_02928	FGSG_02270	FGSG_02350	FGSG_02270	FGSG_02928	FGSG_02350
FGSG_02929	FGSG_02271	FGSG_02353	FGSG_02271	FGSG_02929	FGSG_02353
FGSG_02933	FGSG_02273	FGSG_02355	FGSG_02273	FGSG_02933	FGSG_02355
FGSG_02934	FGSG_02274	FGSG_02359	FGSG_02274	FGSG_02934	FGSG_02359
FGSG_02939	FGSG_02277	FGSG_02360	FGSG_02277	FGSG_02939	FGSG_02360
FGSG_02941	FGSG_02278	FGSG_02364	FGSG_02278	FGSG_02941	FGSG_02364
FGSG_02948	FGSG_02279	FGSG_02365	FGSG_02279	FGSG_02948	FGSG_02365
FGSG_02950	FGSG_02280	FGSG_02367	FGSG_02280	FGSG_02950	FGSG_02367
FGSG_02962	FGSG_02282	FGSG_02368	FGSG_02282	FGSG_02962	FGSG_02368
FGSG_02967	FGSG_02288	FGSG_02370	FGSG_02288	FGSG_02967	FGSG_02370
FGSG_02977	FGSG_02289	FGSG_02375	FGSG_02289	FGSG_02977	FGSG_02375
FGSG_02978	FGSG_02291	FGSG_02382	FGSG_02291	FGSG_02978	FGSG_02382
FGSG_02981	FGSG_02293	FGSG_02384	FGSG_02293	FGSG_02981	FGSG_02384
FGSG_02982	FGSG_02296	FGSG_02385	FGSG_02296	FGSG_02982	FGSG_02385
FGSG_02983	FGSG_02300	FGSG_02387	FGSG_02300	FGSG_02983	FGSG_02387
FGSG_02984	FGSG_02302	FGSG_02390	FGSG_02302	FGSG_02984	FGSG_02390
FGSG_02987	FGSG_02308	FGSG_02391	FGSG_02308	FGSG_02987	FGSG_02391
FGSG_02992	FGSG_02314	FGSG_02393	FGSG_02314	FGSG_02992	FGSG_02393
FGSG_02995	FGSG_02315	FGSG_02398	FGSG_02315	FGSG_02995	FGSG_02398
FGSG_02996	FGSG_02316	FGSG_02399	FGSG_02316	FGSG_02996	FGSG_02399
FGSG_02997	FGSG_02318	FGSG_02402	FGSG_02318	FGSG_02997	FGSG_02402
FGSG_03002	FGSG_02320	FGSG_02404	FGSG_02320	FGSG_03002	FGSG_02404
FGSG_03003	FGSG_02321	FGSG_02407	FGSG_02321	FGSG_03003	FGSG_02407
FGSG_03004	FGSG_02322	FGSG_02408	FGSG_02322	FGSG_03004	FGSG_02408
FGSG_03006	FGSG_02323	FGSG_02415	FGSG_02323	FGSG_03006	FGSG_02415
FGSG_03012	FGSG_02324	FGSG_02416	FGSG_02324	FGSG_03012	FGSG_02416
FGSG_03025	FGSG_02325	FGSG_02417	FGSG_02325	FGSG_03025	FGSG_02417
FGSG_03027	FGSG_02326	FGSG_02418	FGSG_02326	FGSG_03027	FGSG_02418
FGSG_03028	FGSG_02327	FGSG_02419	FGSG_02327	FGSG_03028	FGSG_02419
FGSG_03030	FGSG_02328	FGSG_02420	FGSG_02328	FGSG_03030	FGSG_02420
FGSG_03031	FGSG_02329	FGSG_02423	FGSG_02329	FGSG_03031	FGSG_02423
FGSG_03032	FGSG_02332	FGSG_02433	FGSG_02332	FGSG_03032	FGSG_02433
FGSG_03033	FGSG_02336	FGSG_02435	FGSG_02336	FGSG_03033	FGSG_02435
FGSG_03035	FGSG_02337	FGSG_02436	FGSG_02337	FGSG_03035	FGSG_02436
FGSG_03036	FGSG_02339	FGSG_02441	FGSG_02339	FGSG_03036	FGSG_02441
FGSG_03037	FGSG_02341	FGSG_02442	FGSG_02341	FGSG_03037	FGSG_02442
FGSG_03039	FGSG_02342	FGSG_02447	FGSG_02342	FGSG_03039	FGSG_02447
FGSG_03040	FGSG_02343	FGSG_02449	FGSG_02343	FGSG_03040	FGSG_02449
FGSG_03041	FGSG_02346	FGSG_02465	FGSG_02346	FGSG_03041	FGSG_02465
FGSG_03042	FGSG_02347	FGSG_02467	FGSG_02347	FGSG_03042	FGSG_02467
FGSG_03043	FGSG_02350	FGSG_02469	FGSG_02350	FGSG_03043	FGSG_02469
FGSG_03044	FGSG_02353	FGSG_02476	FGSG_02353	FGSG_03044	FGSG_02476
FGSG_03046	FGSG_02355	FGSG_02477	FGSG_02355	FGSG_03046	FGSG_02477
FGSG_03052	FGSG_02358	FGSG_02478	FGSG_02358	FGSG_03052	FGSG_02478
FGSG_03054	FGSG_02359	FGSG_02480	FGSG_02359	FGSG_03054	FGSG_02480
FGSG_03058	FGSG_02363	FGSG_02482	FGSG_02363	FGSG_03058	FGSG_02482
FGSG_03062	FGSG_02364	FGSG_02484	FGSG_02364	FGSG_03062	FGSG_02484
FGSG_03065	FGSG_02366	FGSG_02486	FGSG_02366	FGSG_03065	FGSG_02486
FGSG_03066	FGSG_02367	FGSG_02491	FGSG_02367	FGSG_03066	FGSG_02491
FGSG_03071	FGSG_02368	FGSG_02494	FGSG_02368	FGSG_03071	FGSG_02494
FGSG_03072	FGSG_02369	FGSG_02499	FGSG_02369	FGSG_03072	FGSG_02499
FGSG_03073	FGSG_02373	FGSG_02502	FGSG_02373	FGSG_03073	FGSG_02502
FGSG_03080	FGSG_02374	FGSG_02504	FGSG_02374	FGSG_03080	FGSG_02504
FGSG_03081	FGSG_02376	FGSG_02508	FGSG_02376	FGSG_03081	FGSG_02508
FGSG_03083	FGSG_02379	FGSG_02512	FGSG_02379	FGSG_03083	FGSG_02512
FGSG_03086	FGSG_02382	FGSG_02517	FGSG_02382	FGSG_03086	FGSG_02517
FGSG_03094	FGSG_02386	FGSG_02521	FGSG_02386	FGSG_03094	FGSG_02521
FGSG_03095	FGSG_02387	FGSG_02530	FGSG_02387	FGSG_03095	FGSG_02530
FGSG_03098	FGSG_02390	FGSG_02532	FGSG_02390	FGSG_03098	FGSG_02532
FGSG_03101	FGSG_02393	FGSG_02536	FGSG_02393	FGSG_03101	FGSG_02536
FGSG_03112	FGSG_02399	FGSG_02537	FGSG_02399	FGSG_03112	FGSG_02537
FGSG_03113	FGSG_02402	FGSG_02538	FGSG_02402	FGSG_03113	FGSG_02538
FGSG_03114	FGSG_02404	FGSG_02545	FGSG_02404	FGSG_03114	FGSG_02545
FGSG_03117	FGSG_02406	FGSG_02550	FGSG_02406	FGSG_03117	FGSG_02550
FGSG_03120	FGSG_02407	FGSG_02551	FGSG_02407	FGSG_03120	FGSG_02551
FGSG_03121	FGSG_02410	FGSG_02552	FGSG_02410	FGSG_03121	FGSG_02552
FGSG_03122	FGSG_02411	FGSG_02555	FGSG_02411	FGSG_03122	FGSG_02555
FGSG_03123	FGSG_02414	FGSG_02558	FGSG_02414	FGSG_03123	FGSG_02558
FGSG_03124	FGSG_02418	FGSG_02561	FGSG_02418	FGSG_03124	FGSG_02561
FGSG_03125	FGSG_02427	FGSG_02565	FGSG_02427	FGSG_03125	FGSG_02565
FGSG_03127	FGSG_02428	FGSG_02567	FGSG_02428	FGSG_03127	FGSG_02567
FGSG_03128	FGSG_02431	FGSG_02568	FGSG_02431	FGSG_03128	FGSG_02568
FGSG_03129	FGSG_02432	FGSG_02569	FGSG_02432	FGSG_03129	FGSG_02569
FGSG_03131	FGSG_02433	FGSG_02572	FGSG_02433	FGSG_03131	FGSG_02572
FGSG_03138	FGSG_02435	FGSG_02580	FGSG_02435	FGSG_03138	FGSG_02580
FGSG_03140	FGSG_02436	FGSG_02584	FGSG_02436	FGSG_03140	FGSG_02584
FGSG_03141	FGSG_02438	FGSG_02585	FGSG_02438	FGSG_03141	FGSG_02585
FGSG_03143	FGSG_02443	FGSG_02597	FGSG_02443	FGSG_03143	FGSG_02597
FGSG_03144	FGSG_02444	FGSG_02602	FGSG_02444	FGSG_03144	FGSG_02602
FGSG_03146	FGSG_02449	FGSG_02603	FGSG_02449	FGSG_03146	FGSG_02603
FGSG_03147	FGSG_02464	FGSG_02607	FGSG_02464	FGSG_03147	FGSG_02607
FGSG_03150	FGSG_02465	FGSG_02613	FGSG_02465	FGSG_03150	FGSG_02613
FGSG_03152	FGSG_02467	FGSG_02615	FGSG_02467	FGSG_03152	FGSG_02615
FGSG_03153	FGSG_02469	FGSG_02619	FGSG_02469	FGSG_03153	FGSG_02619
FGSG_03156	FGSG_02471	FGSG_02628	FGSG_02471	FGSG_03156	FGSG_02628
FGSG_03157	FGSG_02476	FGSG_02629	FGSG_02476	FGSG_03157	FGSG_02629
FGSG_03160	FGSG_02478	FGSG_02630	FGSG_02478	FGSG_03160	FGSG_02630
FGSG_03161	FGSG_02480	FGSG_02637	FGSG_02480	FGSG_03161	FGSG_02637
FGSG_03165	FGSG_02484	FGSG_02640	FGSG_02484	FGSG_03165	FGSG_02640
FGSG_03166	FGSG_02486	FGSG_02641	FGSG_02486	FGSG_03166	FGSG_02641
FGSG_03168	FGSG_02488	FGSG_02642	FGSG_02488	FGSG_03168	FGSG_02642
FGSG_03175	FGSG_02493	FGSG_02644	FGSG_02493	FGSG_03175	FGSG_02644
FGSG_03178	FGSG_02494	FGSG_02645	FGSG_02494	FGSG_03178	FGSG_02645
FGSG_03180	FGSG_02502	FGSG_02665	FGSG_02502	FGSG_03180	FGSG_02665
FGSG_03182	FGSG_02504	FGSG_02667	FGSG_02504	FGSG_03182	FGSG_02667
FGSG_03184	FGSG_02506	FGSG_02668	FGSG_02506	FGSG_03184	FGSG_02668
FGSG_03185	FGSG_02508	FGSG_02671	FGSG_02508	FGSG_03185	FGSG_02671
FGSG_03189	FGSG_02511	FGSG_02672	FGSG_02511	FGSG_03189	FGSG_02672
FGSG_03194	FGSG_02512	FGSG_02675	FGSG_02512	FGSG_03194	FGSG_02675
FGSG_03197	FGSG_02513	FGSG_02677	FGSG_02513	FGSG_03197	FGSG_02677
FGSG_03202	FGSG_02516	FGSG_02681	FGSG_02516	FGSG_03202	FGSG_02681
FGSG_03207	FGSG_02520	FGSG_02687	FGSG_02520	FGSG_03207	FGSG_02687
FGSG_03208	FGSG_02521	FGSG_02688	FGSG_02521	FGSG_03208	FGSG_02688
FGSG_03209	FGSG_02525	FGSG_02689	FGSG_02525	FGSG_03209	FGSG_02689
FGSG_03212	FGSG_02528	FGSG_02708	FGSG_02528	FGSG_03212	FGSG_02708
FGSG_03215	FGSG_02529	FGSG_02717	FGSG_02529	FGSG_03215	FGSG_02717
FGSG_03217	FGSG_02532	FGSG_02718	FGSG_02532	FGSG_03217	FGSG_02718
FGSG_03221	FGSG_02533	FGSG_02721	FGSG_02533	FGSG_03221	FGSG_02721
FGSG_03223	FGSG_02538	FGSG_02722	FGSG_02538	FGSG_03223	FGSG_02722
FGSG_03224	FGSG_02540	FGSG_02723	FGSG_02540	FGSG_03224	FGSG_02723
FGSG_03226	FGSG_02543	FGSG_02730	FGSG_02543	FGSG_03226	FGSG_02730
FGSG_03231	FGSG_02550	FGSG_02733	FGSG_02550	FGSG_03231	FGSG_02733
FGSG_03233	FGSG_02551	FGSG_02734	FGSG_02551	FGSG_03233	FGSG_02734
FGSG_03234	FGSG_02556	FGSG_02735	FGSG_02556	FGSG_03234	FGSG_02735
FGSG_03243	FGSG_02557	FGSG_02737	FGSG_02557	FGSG_03243	FGSG_02737
FGSG_03244	FGSG_02558	FGSG_02744	FGSG_02558	FGSG_03244	FGSG_02744
FGSG_03246	FGSG_02559	FGSG_02750	FGSG_02559	FGSG_03246	FGSG_02750
FGSG_03250	FGSG_02561	FGSG_02751	FGSG_02561	FGSG_03250	FGSG_02751
FGSG_03251	FGSG_02565	FGSG_02752	FGSG_02565	FGSG_03251	FGSG_02752
FGSG_03252	FGSG_02566	FGSG_02753	FGSG_02566	FGSG_03252	FGSG_02753
FGSG_03262	FGSG_02567	FGSG_02758	FGSG_02567	FGSG_03262	FGSG_02758
FGSG_03264	FGSG_02568	FGSG_02768	FGSG_02568	FGSG_03264	FGSG_02768
FGSG_03265	FGSG_02569	FGSG_02779	FGSG_02569	FGSG_03265	FGSG_02779
FGSG_03266	FGSG_02571	FGSG_02788	FGSG_02571	FGSG_03266	FGSG_02788
FGSG_03270	FGSG_02572	FGSG_02790	FGSG_02572	FGSG_03270	FGSG_02790
FGSG_03276	FGSG_02574	FGSG_02800	FGSG_02574	FGSG_03276	FGSG_02800
FGSG_03278	FGSG_02575	FGSG_02806	FGSG_02575	FGSG_03278	FGSG_02806
FGSG_03279	FGSG_02578	FGSG_02810	FGSG_02578	FGSG_03279	FGSG_02810
FGSG_03282	FGSG_02580	FGSG_02811	FGSG_02580	FGSG_03282	FGSG_02811
FGSG_03284	FGSG_02583	FGSG_02812	FGSG_02583	FGSG_03284	FGSG_02812
FGSG_03285	FGSG_02584	FGSG_02813	FGSG_02584	FGSG_03285	FGSG_02813
FGSG_03286	FGSG_02585	FGSG_02814	FGSG_02585	FGSG_03286	FGSG_02814
FGSG_03291	FGSG_02590	FGSG_02816	FGSG_02590	FGSG_03291	FGSG_02816
FGSG_03292	FGSG_02594	FGSG_02819	FGSG_02594	FGSG_03292	FGSG_02819
FGSG_03293	FGSG_02596	FGSG_02820	FGSG_02596	FGSG_03293	FGSG_02820
FGSG_03295	FGSG_02597	FGSG_02821	FGSG_02597	FGSG_03295	FGSG_02821
FGSG_03299	FGSG_02600	FGSG_02823	FGSG_02600	FGSG_03299	FGSG_02823
FGSG_03302	FGSG_02601	FGSG_02827	FGSG_02601	FGSG_03302	FGSG_02827
FGSG_03306	FGSG_02603	FGSG_02828	FGSG_02603	FGSG_03306	FGSG_02828
FGSG_03307	FGSG_02607	FGSG_02829	FGSG_02607	FGSG_03307	FGSG_02829
FGSG_03308	FGSG_02613	FGSG_02833	FGSG_02613	FGSG_03308	FGSG_02833
FGSG_03310	FGSG_02615	FGSG_02839	FGSG_02615	FGSG_03310	FGSG_02839
FGSG_03313	FGSG_02616	FGSG_02842	FGSG_02616	FGSG_03313	FGSG_02842
FGSG_03314	FGSG_02617	FGSG_02844	FGSG_02617	FGSG_03314	FGSG_02844
FGSG_03315	FGSG_02621	FGSG_02849	FGSG_02621	FGSG_03315	FGSG_02849
FGSG_03316	FGSG_02624	FGSG_02851	FGSG_02624	FGSG_03316	FGSG_02851
FGSG_03317	FGSG_02630	FGSG_02852	FGSG_02630	FGSG_03317	FGSG_02852
FGSG_03319	FGSG_02632	FGSG_02862	FGSG_02632	FGSG_03319	FGSG_02862
FGSG_03321	FGSG_02636	FGSG_02863	FGSG_02636	FGSG_03321	FGSG_02863
FGSG_03322	FGSG_02637	FGSG_02868	FGSG_02637	FGSG_03322	FGSG_02868
FGSG_03326	FGSG_02638	FGSG_02869	FGSG_02638	FGSG_03326	FGSG_02869
FGSG_03328	FGSG_02640	FGSG_02874	FGSG_02640	FGSG_03328	FGSG_02874
FGSG_03329	FGSG_02641	FGSG_02877	FGSG_02641	FGSG_03329	FGSG_02877
FGSG_03333	FGSG_02644	FGSG_02880	FGSG_02644	FGSG_03333	FGSG_02880
FGSG_03335	FGSG_02645	FGSG_02881	FGSG_02645	FGSG_03335	FGSG_02881
FGSG_03336	FGSG_02649	FGSG_02882	FGSG_02649	FGSG_03336	FGSG_02882
FGSG_03340	FGSG_02656	FGSG_02886	FGSG_02656	FGSG_03340	FGSG_02886
FGSG_03341	FGSG_02665	FGSG_02887	FGSG_02665	FGSG_03341	FGSG_02887
FGSG_03343	FGSG_02666	FGSG_02888	FGSG_02666	FGSG_03343	FGSG_02888
FGSG_03344	FGSG_02668	FGSG_02890	FGSG_02668	FGSG_03344	FGSG_02890
FGSG_03346	FGSG_02671	FGSG_02892	FGSG_02671	FGSG_03346	FGSG_02892
FGSG_03347	FGSG_02672	FGSG_02896	FGSG_02672	FGSG_03347	FGSG_02896
FGSG_03349	FGSG_02675	FGSG_02897	FGSG_02675	FGSG_03349	FGSG_02897
FGSG_03353	FGSG_02677	FGSG_02898	FGSG_02677	FGSG_03353	FGSG_02898
FGSG_03360	FGSG_02678	FGSG_02901	FGSG_02678	FGSG_03360	FGSG_02901
FGSG_03361	FGSG_02680	FGSG_02903	FGSG_02680	FGSG_03361	FGSG_02903
FGSG_03362	FGSG_02681	FGSG_02906	FGSG_02681	FGSG_03362	FGSG_02906
FGSG_03363	FGSG_02687	FGSG_02907	FGSG_02687	FGSG_03363	FGSG_02907
FGSG_03365	FGSG_02691	FGSG_02908	FGSG_02691	FGSG_03365	FGSG_02908
FGSG_03367	FGSG_02693	FGSG_02909	FGSG_02693	FGSG_03367	FGSG_02909
FGSG_03369	FGSG_02700	FGSG_02911	FGSG_02700	FGSG_03369	FGSG_02911
FGSG_03371	FGSG_02701	FGSG_02917	FGSG_02701	FGSG_03371	FGSG_02917
FGSG_03372	FGSG_02702	FGSG_02920	FGSG_02702	FGSG_03372	FGSG_02920
FGSG_03375	FGSG_02705	FGSG_02921	FGSG_02705	FGSG_03375	FGSG_02921
FGSG_03384	FGSG_02708	FGSG_02924	FGSG_02708	FGSG_03384	FGSG_02924
FGSG_03385	FGSG_02711	FGSG_02927	FGSG_02711	FGSG_03385	FGSG_02927
FGSG_03391	FGSG_02713	FGSG_02929	FGSG_02713	FGSG_03391	FGSG_02929
FGSG_03392	FGSG_02717	FGSG_02930	FGSG_02717	FGSG_03392	FGSG_02930
FGSG_03399	FGSG_02721	FGSG_02931	FGSG_02721	FGSG_03399	FGSG_02931
FGSG_03400	FGSG_02723	FGSG_02932	FGSG_02723	FGSG_03400	FGSG_02932
FGSG_03401	FGSG_02728	FGSG_02933	FGSG_02728	FGSG_03401	FGSG_02933
FGSG_03402	FGSG_02733	FGSG_02935	FGSG_02733	FGSG_03402	FGSG_02935
FGSG_03407	FGSG_02734	FGSG_02936	FGSG_02734	FGSG_03407	FGSG_02936
FGSG_03408	FGSG_02735	FGSG_02938	FGSG_02735	FGSG_03408	FGSG_02938
FGSG_03411	FGSG_02737	FGSG_02939	FGSG_02737	FGSG_03411	FGSG_02939
FGSG_03412	FGSG_02741	FGSG_02941	FGSG_02741	FGSG_03412	FGSG_02941
FGSG_03413	FGSG_02744	FGSG_02945	FGSG_02744	FGSG_03413	FGSG_02945
FGSG_03414	FGSG_02748	FGSG_02949	FGSG_02748	FGSG_03414	FGSG_02949
FGSG_03415	FGSG_02751	FGSG_02950	FGSG_02751	FGSG_03415	FGSG_02950
FGSG_03416	FGSG_02752	FGSG_02957	FGSG_02752	FGSG_03416	FGSG_02957
FGSG_03420	FGSG_02753	FGSG_02961	FGSG_02753	FGSG_03420	FGSG_02961
FGSG_03422	FGSG_02756	FGSG_02962	FGSG_02756	FGSG_03422	FGSG_02962
FGSG_03424	FGSG_02758	FGSG_02963	FGSG_02758	FGSG_03424	FGSG_02963
FGSG_03427	FGSG_02765	FGSG_02965	FGSG_02765	FGSG_03427	FGSG_02965
FGSG_03429	FGSG_02768	FGSG_02966	FGSG_02768	FGSG_03429	FGSG_02966
FGSG_03430	FGSG_02769	FGSG_02968	FGSG_02769	FGSG_03430	FGSG_02968
FGSG_03431	FGSG_02770	FGSG_02974	FGSG_02770	FGSG_03431	FGSG_02974
FGSG_03436	FGSG_02772	FGSG_02977	FGSG_02772	FGSG_03436	FGSG_02977
FGSG_03438	FGSG_02779	FGSG_02981	FGSG_02779	FGSG_03438	FGSG_02981
FGSG_03442	FGSG_02781	FGSG_02986	FGSG_02781	FGSG_03442	FGSG_02986
FGSG_03443	FGSG_02783	FGSG_02988	FGSG_02783	FGSG_03443	FGSG_02988
FGSG_03451	FGSG_02784	FGSG_02992	FGSG_02784	FGSG_03451	FGSG_02992
FGSG_03452	FGSG_02785	FGSG_02993	FGSG_02785	FGSG_03452	FGSG_02993
FGSG_03453	FGSG_02786	FGSG_02995	FGSG_02786	FGSG_03453	FGSG_02995
FGSG_03454	FGSG_02790	FGSG_02996	FGSG_02790	FGSG_03454	FGSG_02996
FGSG_03455	FGSG_02799	FGSG_02997	FGSG_02799	FGSG_03455	FGSG_02997
FGSG_03456	FGSG_02803	FGSG_03001	FGSG_02803	FGSG_03456	FGSG_03001
FGSG_03457	FGSG_02806	FGSG_03002	FGSG_02806	FGSG_03457	FGSG_03002
FGSG_03460	FGSG_02810	FGSG_03003	FGSG_02810	FGSG_03460	FGSG_03003
FGSG_03463	FGSG_02811	FGSG_03006	FGSG_02811	FGSG_03463	FGSG_03006
FGSG_03464	FGSG_02812	FGSG_03009	FGSG_02812	FGSG_03464	FGSG_03009
FGSG_03465	FGSG_02814	FGSG_03013	FGSG_02814	FGSG_03465	FGSG_03013
FGSG_03473	FGSG_02815	FGSG_03015	FGSG_02815	FGSG_03473	FGSG_03015
FGSG_03474	FGSG_02816	FGSG_03018	FGSG_02816	FGSG_03474	FGSG_03018
FGSG_03475	FGSG_02819	FGSG_03024	FGSG_02819	FGSG_03475	FGSG_03024
FGSG_03476	FGSG_02820	FGSG_03026	FGSG_02820	FGSG_03476	FGSG_03026
FGSG_03477	FGSG_02824	FGSG_03027	FGSG_02824	FGSG_03477	FGSG_03027
FGSG_03480	FGSG_02829	FGSG_03030	FGSG_02829	FGSG_03480	FGSG_03030
FGSG_03483	FGSG_02833	FGSG_03032	FGSG_02833	FGSG_03483	FGSG_03032
FGSG_03484	FGSG_02839	FGSG_03035	FGSG_02839	FGSG_03484	FGSG_03035
FGSG_03485	FGSG_02840	FGSG_03039	FGSG_02840	FGSG_03485	FGSG_03039
FGSG_03486	FGSG_02846	FGSG_03040	FGSG_02846	FGSG_03486	FGSG_03040
FGSG_03487	FGSG_02847	FGSG_03041	FGSG_02847	FGSG_03487	FGSG_03041
FGSG_03489	FGSG_02848	FGSG_03042	FGSG_02848	FGSG_03489	FGSG_03042
FGSG_03494	FGSG_02851	FGSG_03044	FGSG_02851	FGSG_03494	FGSG_03044
FGSG_03495	FGSG_02852	FGSG_03049	FGSG_02852	FGSG_03495	FGSG_03049
FGSG_03497	FGSG_02862	FGSG_03051	FGSG_02862	FGSG_03497	FGSG_03051
FGSG_03498	FGSG_02863	FGSG_03052	FGSG_02863	FGSG_03498	FGSG_03052
FGSG_03504	FGSG_02866	FGSG_03054	FGSG_02866	FGSG_03504	FGSG_03054
FGSG_03511	FGSG_02870	FGSG_03057	FGSG_02870	FGSG_03511	FGSG_03057
FGSG_03514	FGSG_02871	FGSG_03061	FGSG_02871	FGSG_03514	FGSG_03061
FGSG_03516	FGSG_02874	FGSG_03065	FGSG_02874	FGSG_03516	FGSG_03065
FGSG_03517	FGSG_02886	FGSG_03066	FGSG_02886	FGSG_03517	FGSG_03066
FGSG_03519	FGSG_02887	FGSG_03072	FGSG_02887	FGSG_03519	FGSG_03072
FGSG_03520	FGSG_02888	FGSG_03079	FGSG_02888	FGSG_03520	FGSG_03079
FGSG_03521	FGSG_02891	FGSG_03081	FGSG_02891	FGSG_03521	FGSG_03081
FGSG_03528	FGSG_02892	FGSG_03083	FGSG_02892	FGSG_03528	FGSG_03083
FGSG_03530	FGSG_02894	FGSG_03086	FGSG_02894	FGSG_03530	FGSG_03086
FGSG_03531	FGSG_02895	FGSG_03088	FGSG_02895	FGSG_03531	FGSG_03088
FGSG_03534	FGSG_02896	FGSG_03090	FGSG_02896	FGSG_03534	FGSG_03090
FGSG_03535	FGSG_02898	FGSG_03091	FGSG_02898	FGSG_03535	FGSG_03091
FGSG_03537	FGSG_02899	FGSG_03094	FGSG_02899	FGSG_03537	FGSG_03094
FGSG_03541	FGSG_02903	FGSG_03095	FGSG_02903	FGSG_03541	FGSG_03095
FGSG_03542	FGSG_02904	FGSG_03100	FGSG_02904	FGSG_03542	FGSG_03100
FGSG_03543	FGSG_02906	FGSG_03101	FGSG_02906	FGSG_03543	FGSG_03101
FGSG_03548	FGSG_02907	FGSG_03103	FGSG_02907	FGSG_03548	FGSG_03103
FGSG_03550	FGSG_02917	FGSG_03110	FGSG_02917	FGSG_03550	FGSG_03110
FGSG_03551	FGSG_02918	FGSG_03112	FGSG_02918	FGSG_03551	FGSG_03112
FGSG_03552	FGSG_02920	FGSG_03113	FGSG_02920	FGSG_03552	FGSG_03113
FGSG_03556	FGSG_02925	FGSG_03114	FGSG_02925	FGSG_03556	FGSG_03114
FGSG_03557	FGSG_02927	FGSG_03116	FGSG_02927	FGSG_03557	FGSG_03116
FGSG_03558	FGSG_02928	FGSG_03118	FGSG_02928	FGSG_03558	FGSG_03118
FGSG_03566	FGSG_02929	FGSG_03119	FGSG_02929	FGSG_03566	FGSG_03119
FGSG_03567	FGSG_02930	FGSG_03121	FGSG_02930	FGSG_03567	FGSG_03121
FGSG_03569	FGSG_02931	FGSG_03123	FGSG_02931	FGSG_03569	FGSG_03123
FGSG_03570	FGSG_02932	FGSG_03124	FGSG_02932	FGSG_03570	FGSG_03124
FGSG_03579	FGSG_02933	FGSG_03126	FGSG_02933	FGSG_03579	FGSG_03126
FGSG_03583	FGSG_02934	FGSG_03127	FGSG_02934	FGSG_03583	FGSG_03127
FGSG_03586	FGSG_02935	FGSG_03128	FGSG_02935	FGSG_03586	FGSG_03128
FGSG_03590	FGSG_02936	FGSG_03129	FGSG_02936	FGSG_03590	FGSG_03129
FGSG_03592	FGSG_02939	FGSG_03130	FGSG_02939	FGSG_03592	FGSG_03130
FGSG_03593	FGSG_02941	FGSG_03135	FGSG_02941	FGSG_03593	FGSG_03135
FGSG_03595	FGSG_02942	FGSG_03136	FGSG_02942	FGSG_03595	FGSG_03136
FGSG_03598	FGSG_02945	FGSG_03137	FGSG_02945	FGSG_03598	FGSG_03137
FGSG_03599	FGSG_02948	FGSG_03138	FGSG_02948	FGSG_03599	FGSG_03138
FGSG_03600	FGSG_02949	FGSG_03139	FGSG_02949	FGSG_03600	FGSG_03139
FGSG_03601	FGSG_02950	FGSG_03140	FGSG_02950	FGSG_03601	FGSG_03140
FGSG_03609	FGSG_02962	FGSG_03141	FGSG_02962	FGSG_03609	FGSG_03141
FGSG_03610	FGSG_02963	FGSG_03143	FGSG_02963	FGSG_03610	FGSG_03143
FGSG_03611	FGSG_02964	FGSG_03145	FGSG_02964	FGSG_03611	FGSG_03145
FGSG_03612	FGSG_02966	FGSG_03147	FGSG_02966	FGSG_03612	FGSG_03147
FGSG_03613	FGSG_02967	FGSG_03148	FGSG_02967	FGSG_03613	FGSG_03148
FGSG_03616	FGSG_02968	FGSG_03149	FGSG_02968	FGSG_03616	FGSG_03149
FGSG_03619	FGSG_02974	FGSG_03151	FGSG_02974	FGSG_03619	FGSG_03151
FGSG_03620	FGSG_02977	FGSG_03152	FGSG_02977	FGSG_03620	FGSG_03152
FGSG_03628	FGSG_02982	FGSG_03153	FGSG_02982	FGSG_03628	FGSG_03153
FGSG_03630	FGSG_02983	FGSG_03155	FGSG_02983	FGSG_03630	FGSG_03155
FGSG_03632	FGSG_02984	FGSG_03158	FGSG_02984	FGSG_03632	FGSG_03158
FGSG_03636	FGSG_02986	FGSG_03159	FGSG_02986	FGSG_03636	FGSG_03159
FGSG_03638	FGSG_02987	FGSG_03160	FGSG_02987	FGSG_03638	FGSG_03160
FGSG_03639	FGSG_02993	FGSG_03161	FGSG_02993	FGSG_03639	FGSG_03161
FGSG_03644	FGSG_02995	FGSG_03163	FGSG_02995	FGSG_03644	FGSG_03163
FGSG_03647	FGSG_02997	FGSG_03166	FGSG_02997	FGSG_03647	FGSG_03166
FGSG_03648	FGSG_03001	FGSG_03168	FGSG_03001	FGSG_03648	FGSG_03168
FGSG_03650	FGSG_03002	FGSG_03172	FGSG_03002	FGSG_03650	FGSG_03172
FGSG_03651	FGSG_03003	FGSG_03173	FGSG_03003	FGSG_03651	FGSG_03173
FGSG_03655	FGSG_03004	FGSG_03174	FGSG_03004	FGSG_03655	FGSG_03174
FGSG_03658	FGSG_03005	FGSG_03178	FGSG_03005	FGSG_03658	FGSG_03178
FGSG_03662	FGSG_03006	FGSG_03180	FGSG_03006	FGSG_03662	FGSG_03180
FGSG_03664	FGSG_03009	FGSG_03181	FGSG_03009	FGSG_03664	FGSG_03181
FGSG_03666	FGSG_03018	FGSG_03183	FGSG_03018	FGSG_03666	FGSG_03183
FGSG_03669	FGSG_03024	FGSG_03185	FGSG_03024	FGSG_03669	FGSG_03185
FGSG_03671	FGSG_03025	FGSG_03191	FGSG_03025	FGSG_03671	FGSG_03191
FGSG_03676	FGSG_03026	FGSG_03192	FGSG_03026	FGSG_03676	FGSG_03192
FGSG_03677	FGSG_03027	FGSG_03194	FGSG_03027	FGSG_03677	FGSG_03194
FGSG_03678	FGSG_03028	FGSG_03195	FGSG_03028	FGSG_03678	FGSG_03195
FGSG_03681	FGSG_03030	FGSG_03202	FGSG_03030	FGSG_03681	FGSG_03202
FGSG_03687	FGSG_03032	FGSG_03207	FGSG_03032	FGSG_03687	FGSG_03207
FGSG_03692	FGSG_03033	FGSG_03208	FGSG_03033	FGSG_03692	FGSG_03208
FGSG_03693	FGSG_03035	FGSG_03209	FGSG_03035	FGSG_03693	FGSG_03209
FGSG_03695	FGSG_03037	FGSG_03215	FGSG_03037	FGSG_03695	FGSG_03215
FGSG_03697	FGSG_03039	FGSG_03217	FGSG_03039	FGSG_03697	FGSG_03217
FGSG_03698	FGSG_03040	FGSG_03223	FGSG_03040	FGSG_03698	FGSG_03223
FGSG_03703	FGSG_03041	FGSG_03226	FGSG_03041	FGSG_03703	FGSG_03226
FGSG_03705	FGSG_03042	FGSG_03230	FGSG_03042	FGSG_03705	FGSG_03230
FGSG_03706	FGSG_03043	FGSG_03231	FGSG_03043	FGSG_03706	FGSG_03231
FGSG_03707	FGSG_03046	FGSG_03233	FGSG_03046	FGSG_03707	FGSG_03233
FGSG_03708	FGSG_03049	FGSG_03235	FGSG_03049	FGSG_03708	FGSG_03235
FGSG_03709	FGSG_03051	FGSG_03237	FGSG_03051	FGSG_03709	FGSG_03237
FGSG_03713	FGSG_03052	FGSG_03239	FGSG_03052	FGSG_03713	FGSG_03239
FGSG_03717	FGSG_03054	FGSG_03241	FGSG_03054	FGSG_03717	FGSG_03241
FGSG_03721	FGSG_03057	FGSG_03242	FGSG_03057	FGSG_03721	FGSG_03242
FGSG_03725	FGSG_03058	FGSG_03243	FGSG_03058	FGSG_03725	FGSG_03243
FGSG_03726	FGSG_03061	FGSG_03246	FGSG_03061	FGSG_03726	FGSG_03246
FGSG_03727	FGSG_03062	FGSG_03247	FGSG_03062	FGSG_03727	FGSG_03247
FGSG_03728	FGSG_03063	FGSG_03248	FGSG_03063	FGSG_03728	FGSG_03248
FGSG_03729	FGSG_03066	FGSG_03251	FGSG_03066	FGSG_03729	FGSG_03251
FGSG_03730	FGSG_03071	FGSG_03256	FGSG_03071	FGSG_03730	FGSG_03256
FGSG_03731	FGSG_03072	FGSG_03257	FGSG_03072	FGSG_03731	FGSG_03257
FGSG_03732	FGSG_03079	FGSG_03260	FGSG_03079	FGSG_03732	FGSG_03260
FGSG_03733	FGSG_03080	FGSG_03262	FGSG_03080	FGSG_03733	FGSG_03262
FGSG_03735	FGSG_03088	FGSG_03264	FGSG_03088	FGSG_03735	FGSG_03264
FGSG_03738	FGSG_03090	FGSG_03269	FGSG_03090	FGSG_03738	FGSG_03269
FGSG_03739	FGSG_03091	FGSG_03270	FGSG_03091	FGSG_03739	FGSG_03270
FGSG_03741	FGSG_03094	FGSG_03272	FGSG_03094	FGSG_03741	FGSG_03272
FGSG_03742	FGSG_03097	FGSG_03273	FGSG_03097	FGSG_03742	FGSG_03273
FGSG_03744	FGSG_03098	FGSG_03274	FGSG_03098	FGSG_03744	FGSG_03274
FGSG_03751	FGSG_03100	FGSG_03275	FGSG_03100	FGSG_03751	FGSG_03275
FGSG_03752	FGSG_03101	FGSG_03277	FGSG_03101	FGSG_03752	FGSG_03277
FGSG_03755	FGSG_03102	FGSG_03279	FGSG_03102	FGSG_03755	FGSG_03279
FGSG_03762	FGSG_03103	FGSG_03285	FGSG_03103	FGSG_03762	FGSG_03285
FGSG_03767	FGSG_03110	FGSG_03292	FGSG_03110	FGSG_03767	FGSG_03292
FGSG_03768	FGSG_03112	FGSG_03293	FGSG_03112	FGSG_03768	FGSG_03293
FGSG_03773	FGSG_03113	FGSG_03294	FGSG_03113	FGSG_03773	FGSG_03294
FGSG_03774	FGSG_03114	FGSG_03295	FGSG_03114	FGSG_03774	FGSG_03295
FGSG_03775	FGSG_03116	FGSG_03298	FGSG_03116	FGSG_03775	FGSG_03298
FGSG_03782	FGSG_03117	FGSG_03299	FGSG_03117	FGSG_03782	FGSG_03299
FGSG_03795	FGSG_03118	FGSG_03301	FGSG_03118	FGSG_03795	FGSG_03301
FGSG_03798	FGSG_03119	FGSG_03302	FGSG_03119	FGSG_03798	FGSG_03302
FGSG_03801	FGSG_03120	FGSG_03306	FGSG_03120	FGSG_03801	FGSG_03306
FGSG_03802	FGSG_03121	FGSG_03311	FGSG_03121	FGSG_03802	FGSG_03311
FGSG_03806	FGSG_03122	FGSG_03312	FGSG_03122	FGSG_03806	FGSG_03312
FGSG_03810	FGSG_03124	FGSG_03315	FGSG_03124	FGSG_03810	FGSG_03315
FGSG_03812	FGSG_03126	FGSG_03316	FGSG_03126	FGSG_03812	FGSG_03316
FGSG_03813	FGSG_03127	FGSG_03317	FGSG_03127	FGSG_03813	FGSG_03317
FGSG_03815	FGSG_03129	FGSG_03321	FGSG_03129	FGSG_03815	FGSG_03321
FGSG_03816	FGSG_03130	FGSG_03323	FGSG_03130	FGSG_03816	FGSG_03323
FGSG_03818	FGSG_03131	FGSG_03326	FGSG_03131	FGSG_03818	FGSG_03326
FGSG_03819	FGSG_03132	FGSG_03332	FGSG_03132	FGSG_03819	FGSG_03332
FGSG_03820	FGSG_03136	FGSG_03333	FGSG_03136	FGSG_03820	FGSG_03333
FGSG_03823	FGSG_03139	FGSG_03336	FGSG_03139	FGSG_03823	FGSG_03336
FGSG_03825	FGSG_03143	FGSG_03340	FGSG_03143	FGSG_03825	FGSG_03340
FGSG_03827	FGSG_03144	FGSG_03341	FGSG_03144	FGSG_03827	FGSG_03341
FGSG_03828	FGSG_03147	FGSG_03342	FGSG_03147	FGSG_03828	FGSG_03342
FGSG_03829	FGSG_03148	FGSG_03343	FGSG_03148	FGSG_03829	FGSG_03343
FGSG_03830	FGSG_03149	FGSG_03344	FGSG_03149	FGSG_03830	FGSG_03344
FGSG_03831	FGSG_03151	FGSG_03346	FGSG_03151	FGSG_03831	FGSG_03346
FGSG_03832	FGSG_03152	FGSG_03347	FGSG_03152	FGSG_03832	FGSG_03347
FGSG_03834	FGSG_03153	FGSG_03354	FGSG_03153	FGSG_03834	FGSG_03354
FGSG_03838	FGSG_03154	FGSG_03355	FGSG_03154	FGSG_03838	FGSG_03355
FGSG_03844	FGSG_03155	FGSG_03363	FGSG_03155	FGSG_03844	FGSG_03363
FGSG_03845	FGSG_03156	FGSG_03364	FGSG_03156	FGSG_03845	FGSG_03364
FGSG_03846	FGSG_03157	FGSG_03368	FGSG_03157	FGSG_03846	FGSG_03368
FGSG_03847	FGSG_03159	FGSG_03369	FGSG_03159	FGSG_03847	FGSG_03369
FGSG_03848	FGSG_03160	FGSG_03370	FGSG_03160	FGSG_03848	FGSG_03370
FGSG_03849	FGSG_03163	FGSG_03372	FGSG_03163	FGSG_03849	FGSG_03372
FGSG_03851	FGSG_03165	FGSG_03373	FGSG_03165	FGSG_03851	FGSG_03373
FGSG_03856	FGSG_03172	FGSG_03375	FGSG_03172	FGSG_03856	FGSG_03375
FGSG_03857	FGSG_03173	FGSG_03387	FGSG_03173	FGSG_03857	FGSG_03387
FGSG_03858	FGSG_03174	FGSG_03390	FGSG_03174	FGSG_03858	FGSG_03390
FGSG_03859	FGSG_03175	FGSG_03391	FGSG_03175	FGSG_03859	FGSG_03391
FGSG_03860	FGSG_03176	FGSG_03392	FGSG_03176	FGSG_03860	FGSG_03392
FGSG_03861	FGSG_03178	FGSG_03396	FGSG_03178	FGSG_03861	FGSG_03396
FGSG_03865	FGSG_03180	FGSG_03402	FGSG_03180	FGSG_03865	FGSG_03402
FGSG_03869	FGSG_03181	FGSG_03406	FGSG_03181	FGSG_03869	FGSG_03406
FGSG_03872	FGSG_03182	FGSG_03407	FGSG_03182	FGSG_03872	FGSG_03407
FGSG_03875	FGSG_03184	FGSG_03409	FGSG_03184	FGSG_03875	FGSG_03409
FGSG_03878	FGSG_03185	FGSG_03410	FGSG_03185	FGSG_03878	FGSG_03410
FGSG_03880	FGSG_03189	FGSG_03414	FGSG_03189	FGSG_03880	FGSG_03414
FGSG_03882	FGSG_03191	FGSG_03415	FGSG_03191	FGSG_03882	FGSG_03415
FGSG_03890	FGSG_03194	FGSG_03416	FGSG_03194	FGSG_03890	FGSG_03416
FGSG_03891	FGSG_03207	FGSG_03417	FGSG_03207	FGSG_03891	FGSG_03417
FGSG_03894	FGSG_03208	FGSG_03420	FGSG_03208	FGSG_03894	FGSG_03420
FGSG_03896	FGSG_03209	FGSG_03422	FGSG_03209	FGSG_03896	FGSG_03422
FGSG_03897	FGSG_03212	FGSG_03424	FGSG_03212	FGSG_03897	FGSG_03424
FGSG_03898	FGSG_03214	FGSG_03425	FGSG_03214	FGSG_03898	FGSG_03425
FGSG_03899	FGSG_03217	FGSG_03427	FGSG_03217	FGSG_03899	FGSG_03427
FGSG_03902	FGSG_03224	FGSG_03429	FGSG_03224	FGSG_03902	FGSG_03429
FGSG_03903	FGSG_03225	FGSG_03430	FGSG_03225	FGSG_03903	FGSG_03430
FGSG_03905	FGSG_03231	FGSG_03435	FGSG_03231	FGSG_03905	FGSG_03435
FGSG_03908	FGSG_03234	FGSG_03438	FGSG_03234	FGSG_03908	FGSG_03438
FGSG_03909	FGSG_03235	FGSG_03440	FGSG_03235	FGSG_03909	FGSG_03440
FGSG_03910	FGSG_03237	FGSG_03443	FGSG_03237	FGSG_03910	FGSG_03443
FGSG_03911	FGSG_03238	FGSG_03451	FGSG_03238	FGSG_03911	FGSG_03451
FGSG_03913	FGSG_03242	FGSG_03453	FGSG_03242	FGSG_03913	FGSG_03453
FGSG_03914	FGSG_03243	FGSG_03454	FGSG_03243	FGSG_03914	FGSG_03454
FGSG_03915	FGSG_03244	FGSG_03455	FGSG_03244	FGSG_03915	FGSG_03455
FGSG_03918	FGSG_03245	FGSG_03456	FGSG_03245	FGSG_03918	FGSG_03456
FGSG_03922	FGSG_03247	FGSG_03457	FGSG_03247	FGSG_03922	FGSG_03457
FGSG_03923	FGSG_03248	FGSG_03459	FGSG_03248	FGSG_03923	FGSG_03459
FGSG_03925	FGSG_03250	FGSG_03460	FGSG_03250	FGSG_03925	FGSG_03460
FGSG_03927	FGSG_03252	FGSG_03462	FGSG_03252	FGSG_03927	FGSG_03462
FGSG_03928	FGSG_03259	FGSG_03467	FGSG_03259	FGSG_03928	FGSG_03467
FGSG_03930	FGSG_03260	FGSG_03471	FGSG_03260	FGSG_03930	FGSG_03471
FGSG_03931	FGSG_03262	FGSG_03473	FGSG_03262	FGSG_03931	FGSG_03473
FGSG_03934	FGSG_03264	FGSG_03477	FGSG_03264	FGSG_03934	FGSG_03477
FGSG_03938	FGSG_03266	FGSG_03482	FGSG_03266	FGSG_03938	FGSG_03482
FGSG_03940	FGSG_03269	FGSG_03485	FGSG_03269	FGSG_03940	FGSG_03485
FGSG_03943	FGSG_03270	FGSG_03486	FGSG_03270	FGSG_03943	FGSG_03486
FGSG_03946	FGSG_03272	FGSG_03487	FGSG_03272	FGSG_03946	FGSG_03487
FGSG_03947	FGSG_03273	FGSG_03489	FGSG_03273	FGSG_03947	FGSG_03489
FGSG_03952	FGSG_03274	FGSG_03491	FGSG_03274	FGSG_03952	FGSG_03491
FGSG_03954	FGSG_03276	FGSG_03494	FGSG_03276	FGSG_03954	FGSG_03494
FGSG_03955	FGSG_03281	FGSG_03496	FGSG_03281	FGSG_03955	FGSG_03496
FGSG_03956	FGSG_03284	FGSG_03498	FGSG_03284	FGSG_03956	FGSG_03498
FGSG_03957	FGSG_03285	FGSG_03502	FGSG_03285	FGSG_03957	FGSG_03502
FGSG_03964	FGSG_03286	FGSG_03504	FGSG_03286	FGSG_03964	FGSG_03504
FGSG_03965	FGSG_03292	FGSG_03510	FGSG_03292	FGSG_03965	FGSG_03510
FGSG_03966	FGSG_03293	FGSG_03514	FGSG_03293	FGSG_03966	FGSG_03514
FGSG_03968	FGSG_03296	FGSG_03516	FGSG_03296	FGSG_03968	FGSG_03516
FGSG_03969	FGSG_03298	FGSG_03517	FGSG_03298	FGSG_03969	FGSG_03517
FGSG_03970	FGSG_03303	FGSG_03518	FGSG_03303	FGSG_03970	FGSG_03518
FGSG_03978	FGSG_03304	FGSG_03526	FGSG_03304	FGSG_03978	FGSG_03526
FGSG_03984	FGSG_03306	FGSG_03528	FGSG_03306	FGSG_03984	FGSG_03528
FGSG_03985	FGSG_03307	FGSG_03531	FGSG_03307	FGSG_03985	FGSG_03531
FGSG_03986	FGSG_03308	FGSG_03532	FGSG_03308	FGSG_03986	FGSG_03532
FGSG_03995	FGSG_03309	FGSG_03536	FGSG_03309	FGSG_03995	FGSG_03536
FGSG_03996	FGSG_03310	FGSG_03537	FGSG_03310	FGSG_03996	FGSG_03537
FGSG_03999	FGSG_03311	FGSG_03538	FGSG_03311	FGSG_03999	FGSG_03538
FGSG_04000	FGSG_03313	FGSG_03540	FGSG_03313	FGSG_04000	FGSG_03540
FGSG_04008	FGSG_03314	FGSG_03541	FGSG_03314	FGSG_04008	FGSG_03541
FGSG_04011	FGSG_03315	FGSG_03542	FGSG_03315	FGSG_04011	FGSG_03542
FGSG_04012	FGSG_03316	FGSG_03544	FGSG_03316	FGSG_04012	FGSG_03544
FGSG_04013	FGSG_03318	FGSG_03545	FGSG_03318	FGSG_04013	FGSG_03545
FGSG_04016	FGSG_03319	FGSG_03546	FGSG_03319	FGSG_04016	FGSG_03546
FGSG_04018	FGSG_03326	FGSG_03554	FGSG_03326	FGSG_04018	FGSG_03554
FGSG_04019	FGSG_03328	FGSG_03558	FGSG_03328	FGSG_04019	FGSG_03558
FGSG_04020	FGSG_03329	FGSG_03562	FGSG_03329	FGSG_04020	FGSG_03562
FGSG_04023	FGSG_03333	FGSG_03564	FGSG_03333	FGSG_04023	FGSG_03564
FGSG_04033	FGSG_03335	FGSG_03565	FGSG_03335	FGSG_04033	FGSG_03565
FGSG_04035	FGSG_03336	FGSG_03566	FGSG_03336	FGSG_04035	FGSG_03566
FGSG_04039	FGSG_03340	FGSG_03567	FGSG_03340	FGSG_04039	FGSG_03567
FGSG_04043	FGSG_03343	FGSG_03568	FGSG_03343	FGSG_04043	FGSG_03568
FGSG_04051	FGSG_03346	FGSG_03574	FGSG_03346	FGSG_04051	FGSG_03574
FGSG_04058	FGSG_03347	FGSG_03577	FGSG_03347	FGSG_04058	FGSG_03577
FGSG_04059	FGSG_03349	FGSG_03579	FGSG_03349	FGSG_04059	FGSG_03579
FGSG_04062	FGSG_03351	FGSG_03583	FGSG_03351	FGSG_04062	FGSG_03583
FGSG_04063	FGSG_03353	FGSG_03584	FGSG_03353	FGSG_04063	FGSG_03584
FGSG_04064	FGSG_03354	FGSG_03585	FGSG_03354	FGSG_04064	FGSG_03585
FGSG_04065	FGSG_03355	FGSG_03589	FGSG_03355	FGSG_04065	FGSG_03589
FGSG_04068	FGSG_03359	FGSG_03590	FGSG_03359	FGSG_04068	FGSG_03590
FGSG_04074	FGSG_03361	FGSG_03591	FGSG_03361	FGSG_04074	FGSG_03591
FGSG_04078	FGSG_03365	FGSG_03597	FGSG_03365	FGSG_04078	FGSG_03597
FGSG_04084	FGSG_03367	FGSG_03598	FGSG_03367	FGSG_04084	FGSG_03598
FGSG_04088	FGSG_03368	FGSG_03599	FGSG_03368	FGSG_04088	FGSG_03599
FGSG_04090	FGSG_03371	FGSG_03603	FGSG_03371	FGSG_04090	FGSG_03603
FGSG_04092	FGSG_03372	FGSG_03605	FGSG_03372	FGSG_04092	FGSG_03605
FGSG_04094	FGSG_03373	FGSG_03608	FGSG_03373	FGSG_04094	FGSG_03608
FGSG_04105	FGSG_03375	FGSG_03609	FGSG_03375	FGSG_04105	FGSG_03609
FGSG_04117	FGSG_03383	FGSG_03610	FGSG_03383	FGSG_04117	FGSG_03610
FGSG_04120	FGSG_03384	FGSG_03611	FGSG_03384	FGSG_04120	FGSG_03611
FGSG_04131	FGSG_03385	FGSG_03612	FGSG_03385	FGSG_04131	FGSG_03612
FGSG_04140	FGSG_03387	FGSG_03614	FGSG_03387	FGSG_04140	FGSG_03614
FGSG_04143	FGSG_03390	FGSG_03615	FGSG_03390	FGSG_04143	FGSG_03615
FGSG_04152	FGSG_03396	FGSG_03624	FGSG_03396	FGSG_04152	FGSG_03624
FGSG_04153	FGSG_03400	FGSG_03627	FGSG_03400	FGSG_04153	FGSG_03627
FGSG_04160	FGSG_03401	FGSG_03628	FGSG_03401	FGSG_04160	FGSG_03628
FGSG_04166	FGSG_03402	FGSG_03629	FGSG_03402	FGSG_04166	FGSG_03629
FGSG_04170	FGSG_03406	FGSG_03630	FGSG_03406	FGSG_04170	FGSG_03630
FGSG_04173	FGSG_03407	FGSG_03631	FGSG_03407	FGSG_04173	FGSG_03631
FGSG_04175	FGSG_03408	FGSG_03632	FGSG_03408	FGSG_04175	FGSG_03632
FGSG_04177	FGSG_03409	FGSG_03633	FGSG_03409	FGSG_04177	FGSG_03633
FGSG_04178	FGSG_03410	FGSG_03635	FGSG_03410	FGSG_04178	FGSG_03635
FGSG_04188	FGSG_03412	FGSG_03643	FGSG_03412	FGSG_04188	FGSG_03643
FGSG_04189	FGSG_03413	FGSG_03644	FGSG_03413	FGSG_04189	FGSG_03644
FGSG_04193	FGSG_03414	FGSG_03645	FGSG_03414	FGSG_04193	FGSG_03645
FGSG_04196	FGSG_03416	FGSG_03646	FGSG_03416	FGSG_04196	FGSG_03646
FGSG_04197	FGSG_03417	FGSG_03647	FGSG_03417	FGSG_04197	FGSG_03647
FGSG_04201	FGSG_03420	FGSG_03652	FGSG_03420	FGSG_04201	FGSG_03652
FGSG_04204	FGSG_03425	FGSG_03653	FGSG_03425	FGSG_04204	FGSG_03653
FGSG_04206	FGSG_03426	FGSG_03654	FGSG_03426	FGSG_04206	FGSG_03654
FGSG_04207	FGSG_03429	FGSG_03657	FGSG_03429	FGSG_04207	FGSG_03657
FGSG_04210	FGSG_03430	FGSG_03660	FGSG_03430	FGSG_04210	FGSG_03660
FGSG_04212	FGSG_03431	FGSG_03662	FGSG_03431	FGSG_04212	FGSG_03662
FGSG_04216	FGSG_03435	FGSG_03664	FGSG_03435	FGSG_04216	FGSG_03664
FGSG_04217	FGSG_03436	FGSG_03667	FGSG_03436	FGSG_04217	FGSG_03667
FGSG_04223	FGSG_03438	FGSG_03670	FGSG_03438	FGSG_04223	FGSG_03670
FGSG_04226	FGSG_03442	FGSG_03671	FGSG_03442	FGSG_04226	FGSG_03671
FGSG_04229	FGSG_03451	FGSG_03672	FGSG_03451	FGSG_04229	FGSG_03672
FGSG_04236	FGSG_03452	FGSG_03673	FGSG_03452	FGSG_04236	FGSG_03673
FGSG_04237	FGSG_03453	FGSG_03674	FGSG_03453	FGSG_04237	FGSG_03674
FGSG_04240	FGSG_03455	FGSG_03675	FGSG_03455	FGSG_04240	FGSG_03675
FGSG_04242	FGSG_03457	FGSG_03676	FGSG_03457	FGSG_04242	FGSG_03676
FGSG_04245	FGSG_03459	FGSG_03678	FGSG_03459	FGSG_04245	FGSG_03678
FGSG_04248	FGSG_03462	FGSG_03679	FGSG_03462	FGSG_04248	FGSG_03679
FGSG_04251	FGSG_03463	FGSG_03681	FGSG_03463	FGSG_04251	FGSG_03681
FGSG_04253	FGSG_03465	FGSG_03684	FGSG_03465	FGSG_04253	FGSG_03684
FGSG_04261	FGSG_03475	FGSG_03686	FGSG_03475	FGSG_04261	FGSG_03686
FGSG_04267	FGSG_03476	FGSG_03692	FGSG_03476	FGSG_04267	FGSG_03692
FGSG_04271	FGSG_03477	FGSG_03693	FGSG_03477	FGSG_04271	FGSG_03693
FGSG_04272	FGSG_03480	FGSG_03695	FGSG_03480	FGSG_04272	FGSG_03695
FGSG_04280	FGSG_03483	FGSG_03696	FGSG_03483	FGSG_04280	FGSG_03696
FGSG_04283	FGSG_03486	FGSG_03697	FGSG_03486	FGSG_04283	FGSG_03697
FGSG_04286	FGSG_03487	FGSG_03698	FGSG_03487	FGSG_04286	FGSG_03698
FGSG_04293	FGSG_03488	FGSG_03701	FGSG_03488	FGSG_04293	FGSG_03701
FGSG_04296	FGSG_03494	FGSG_03703	FGSG_03494	FGSG_04296	FGSG_03703
FGSG_04298	FGSG_03495	FGSG_03710	FGSG_03495	FGSG_04298	FGSG_03710
FGSG_04299	FGSG_03497	FGSG_03711	FGSG_03497	FGSG_04299	FGSG_03711
FGSG_04307	FGSG_03498	FGSG_03713	FGSG_03498	FGSG_04307	FGSG_03713
FGSG_04311	FGSG_03502	FGSG_03715	FGSG_03502	FGSG_04311	FGSG_03715
FGSG_04312	FGSG_03511	FGSG_03716	FGSG_03511	FGSG_04312	FGSG_03716
FGSG_04316	FGSG_03516	FGSG_03717	FGSG_03516	FGSG_04316	FGSG_03717
FGSG_04317	FGSG_03517	FGSG_03721	FGSG_03517	FGSG_04317	FGSG_03721
FGSG_04322	FGSG_03518	FGSG_03723	FGSG_03518	FGSG_04322	FGSG_03723
FGSG_04332	FGSG_03519	FGSG_03724	FGSG_03519	FGSG_04332	FGSG_03724
FGSG_04336	FGSG_03520	FGSG_03725	FGSG_03520	FGSG_04336	FGSG_03725
FGSG_04346	FGSG_03521	FGSG_03726	FGSG_03521	FGSG_04346	FGSG_03726
FGSG_04350	FGSG_03526	FGSG_03727	FGSG_03526	FGSG_04350	FGSG_03727
FGSG_04353	FGSG_03528	FGSG_03728	FGSG_03528	FGSG_04353	FGSG_03728
FGSG_04357	FGSG_03530	FGSG_03729	FGSG_03530	FGSG_04357	FGSG_03729
FGSG_04358	FGSG_03531	FGSG_03730	FGSG_03531	FGSG_04358	FGSG_03730
FGSG_04364	FGSG_03532	FGSG_03731	FGSG_03532	FGSG_04364	FGSG_03731
FGSG_04365	FGSG_03534	FGSG_03732	FGSG_03534	FGSG_04365	FGSG_03732
FGSG_04371	FGSG_03535	FGSG_03734	FGSG_03535	FGSG_04371	FGSG_03734
FGSG_04372	FGSG_03536	FGSG_03736	FGSG_03536	FGSG_04372	FGSG_03736
FGSG_04378	FGSG_03538	FGSG_03739	FGSG_03538	FGSG_04378	FGSG_03739
FGSG_04380	FGSG_03540	FGSG_03741	FGSG_03540	FGSG_04380	FGSG_03741
FGSG_04384	FGSG_03541	FGSG_03742	FGSG_03541	FGSG_04384	FGSG_03742
FGSG_04388	FGSG_03542	FGSG_03745	FGSG_03542	FGSG_04388	FGSG_03745
FGSG_04390	FGSG_03543	FGSG_03746	FGSG_03543	FGSG_04390	FGSG_03746
FGSG_04392	FGSG_03544	FGSG_03747	FGSG_03544	FGSG_04392	FGSG_03747
FGSG_04403	FGSG_03546	FGSG_03748	FGSG_03546	FGSG_04403	FGSG_03748
FGSG_04404	FGSG_03547	FGSG_03751	FGSG_03547	FGSG_04404	FGSG_03751
FGSG_04408	FGSG_03548	FGSG_03762	FGSG_03548	FGSG_04408	FGSG_03762
FGSG_04421	FGSG_03550	FGSG_03765	FGSG_03550	FGSG_04421	FGSG_03765
FGSG_04425	FGSG_03551	FGSG_03766	FGSG_03551	FGSG_04425	FGSG_03766
FGSG_04426	FGSG_03552	FGSG_03767	FGSG_03552	FGSG_04426	FGSG_03767
FGSG_04429	FGSG_03554	FGSG_03768	FGSG_03554	FGSG_04429	FGSG_03768
FGSG_04430	FGSG_03556	FGSG_03770	FGSG_03556	FGSG_04430	FGSG_03770
FGSG_04433	FGSG_03557	FGSG_03775	FGSG_03557	FGSG_04433	FGSG_03775
FGSG_04434	FGSG_03558	FGSG_03780	FGSG_03558	FGSG_04434	FGSG_03780
FGSG_04435	FGSG_03561	FGSG_03781	FGSG_03561	FGSG_04435	FGSG_03781
FGSG_04440	FGSG_03563	FGSG_03784	FGSG_03563	FGSG_04440	FGSG_03784
FGSG_04445	FGSG_03565	FGSG_03786	FGSG_03565	FGSG_04445	FGSG_03786
FGSG_04446	FGSG_03567	FGSG_03790	FGSG_03567	FGSG_04446	FGSG_03790
FGSG_04447	FGSG_03568	FGSG_03794	FGSG_03568	FGSG_04447	FGSG_03794
FGSG_04454	FGSG_03569	FGSG_03795	FGSG_03569	FGSG_04454	FGSG_03795
FGSG_04457	FGSG_03570	FGSG_03796	FGSG_03570	FGSG_04457	FGSG_03796
FGSG_04463	FGSG_03571	FGSG_03800	FGSG_03571	FGSG_04463	FGSG_03800
FGSG_04465	FGSG_03574	FGSG_03806	FGSG_03574	FGSG_04465	FGSG_03806
FGSG_04468	FGSG_03579	FGSG_03811	FGSG_03579	FGSG_04468	FGSG_03811
FGSG_04472	FGSG_03583	FGSG_03812	FGSG_03583	FGSG_04472	FGSG_03812
FGSG_04473	FGSG_03584	FGSG_03813	FGSG_03584	FGSG_04473	FGSG_03813
FGSG_04477	FGSG_03585	FGSG_03814	FGSG_03585	FGSG_04477	FGSG_03814
FGSG_04478	FGSG_03589	FGSG_03816	FGSG_03589	FGSG_04478	FGSG_03816
FGSG_04488	FGSG_03591	FGSG_03817	FGSG_03591	FGSG_04488	FGSG_03817
FGSG_04489	FGSG_03592	FGSG_03818	FGSG_03592	FGSG_04489	FGSG_03818
FGSG_04492	FGSG_03593	FGSG_03819	FGSG_03593	FGSG_04492	FGSG_03819
FGSG_04496	FGSG_03595	FGSG_03820	FGSG_03595	FGSG_04496	FGSG_03820
FGSG_04497	FGSG_03597	FGSG_03821	FGSG_03597	FGSG_04497	FGSG_03821
FGSG_04502	FGSG_03598	FGSG_03825	FGSG_03598	FGSG_04502	FGSG_03825
FGSG_04511	FGSG_03599	FGSG_03828	FGSG_03599	FGSG_04511	FGSG_03828
FGSG_04512	FGSG_03600	FGSG_03829	FGSG_03600	FGSG_04512	FGSG_03829
FGSG_04514	FGSG_03601	FGSG_03830	FGSG_03601	FGSG_04514	FGSG_03830
FGSG_04515	FGSG_03603	FGSG_03832	FGSG_03603	FGSG_04515	FGSG_03832
FGSG_04519	FGSG_03610	FGSG_03835	FGSG_03610	FGSG_04519	FGSG_03835
FGSG_04524	FGSG_03611	FGSG_03838	FGSG_03611	FGSG_04524	FGSG_03838
FGSG_04525	FGSG_03613	FGSG_03839	FGSG_03613	FGSG_04525	FGSG_03839
FGSG_04526	FGSG_03614	FGSG_03842	FGSG_03614	FGSG_04526	FGSG_03842
FGSG_04527	FGSG_03616	FGSG_03846	FGSG_03616	FGSG_04527	FGSG_03846
FGSG_04530	FGSG_03620	FGSG_03856	FGSG_03620	FGSG_04530	FGSG_03856
FGSG_04542	FGSG_03624	FGSG_03857	FGSG_03624	FGSG_04542	FGSG_03857
FGSG_04543	FGSG_03627	FGSG_03859	FGSG_03627	FGSG_04543	FGSG_03859
FGSG_04544	FGSG_03628	FGSG_03861	FGSG_03628	FGSG_04544	FGSG_03861
FGSG_04546	FGSG_03629	FGSG_03862	FGSG_03629	FGSG_04546	FGSG_03862
FGSG_04548	FGSG_03630	FGSG_03864	FGSG_03630	FGSG_04548	FGSG_03864
FGSG_04551	FGSG_03631	FGSG_03865	FGSG_03631	FGSG_04551	FGSG_03865
FGSG_04555	FGSG_03632	FGSG_03866	FGSG_03632	FGSG_04555	FGSG_03866
FGSG_04560	FGSG_03633	FGSG_03867	FGSG_03633	FGSG_04560	FGSG_03867
FGSG_04563	FGSG_03635	FGSG_03869	FGSG_03635	FGSG_04563	FGSG_03869
FGSG_04565	FGSG_03638	FGSG_03871	FGSG_03638	FGSG_04565	FGSG_03871
FGSG_04572	FGSG_03639	FGSG_03872	FGSG_03639	FGSG_04572	FGSG_03872
FGSG_04580	FGSG_03645	FGSG_03873	FGSG_03645	FGSG_04580	FGSG_03873
FGSG_04581	FGSG_03647	FGSG_03875	FGSG_03647	FGSG_04581	FGSG_03875
FGSG_04583	FGSG_03648	FGSG_03880	FGSG_03648	FGSG_04583	FGSG_03880
FGSG_04584	FGSG_03650	FGSG_03882	FGSG_03650	FGSG_04584	FGSG_03882
FGSG_04588	FGSG_03651	FGSG_03883	FGSG_03651	FGSG_04588	FGSG_03883
FGSG_04589	FGSG_03652	FGSG_03887	FGSG_03652	FGSG_04589	FGSG_03887
FGSG_04590	FGSG_03653	FGSG_03890	FGSG_03653	FGSG_04590	FGSG_03890
FGSG_04591	FGSG_03654	FGSG_03891	FGSG_03654	FGSG_04591	FGSG_03891
FGSG_04592	FGSG_03655	FGSG_03894	FGSG_03655	FGSG_04592	FGSG_03894
FGSG_04593	FGSG_03657	FGSG_03895	FGSG_03657	FGSG_04593	FGSG_03895
FGSG_04595	FGSG_03658	FGSG_03896	FGSG_03658	FGSG_04595	FGSG_03896
FGSG_04596	FGSG_03662	FGSG_03897	FGSG_03662	FGSG_04596	FGSG_03897
FGSG_04598	FGSG_03666	FGSG_03899	FGSG_03666	FGSG_04598	FGSG_03899
FGSG_04599	FGSG_03667	FGSG_03903	FGSG_03667	FGSG_04599	FGSG_03903
FGSG_04605	FGSG_03669	FGSG_03904	FGSG_03669	FGSG_04605	FGSG_03904
FGSG_04609	FGSG_03670	FGSG_03905	FGSG_03670	FGSG_04609	FGSG_03905
FGSG_04614	FGSG_03671	FGSG_03907	FGSG_03671	FGSG_04614	FGSG_03907
FGSG_04615	FGSG_03672	FGSG_03908	FGSG_03672	FGSG_04615	FGSG_03908
FGSG_04616	FGSG_03673	FGSG_03911	FGSG_03673	FGSG_04616	FGSG_03911
FGSG_04617	FGSG_03674	FGSG_03915	FGSG_03674	FGSG_04617	FGSG_03915
FGSG_04621	FGSG_03675	FGSG_03917	FGSG_03675	FGSG_04621	FGSG_03917
FGSG_04630	FGSG_03676	FGSG_03919	FGSG_03676	FGSG_04630	FGSG_03919
FGSG_04631	FGSG_03677	FGSG_03920	FGSG_03677	FGSG_04631	FGSG_03920
FGSG_04633	FGSG_03678	FGSG_03928	FGSG_03678	FGSG_04633	FGSG_03928
FGSG_04635	FGSG_03679	FGSG_03930	FGSG_03679	FGSG_04635	FGSG_03930
FGSG_04636	FGSG_03685	FGSG_03932	FGSG_03685	FGSG_04636	FGSG_03932
FGSG_04641	FGSG_03687	FGSG_03934	FGSG_03687	FGSG_04641	FGSG_03934
FGSG_04645	FGSG_03689	FGSG_03938	FGSG_03689	FGSG_04645	FGSG_03938
FGSG_04647	FGSG_03692	FGSG_03940	FGSG_03692	FGSG_04647	FGSG_03940
FGSG_04655	FGSG_03700	FGSG_03941	FGSG_03700	FGSG_04655	FGSG_03941
FGSG_04656	FGSG_03705	FGSG_03942	FGSG_03705	FGSG_04656	FGSG_03942
FGSG_04659	FGSG_03706	FGSG_03944	FGSG_03706	FGSG_04659	FGSG_03944
FGSG_04661	FGSG_03707	FGSG_03951	FGSG_03707	FGSG_04661	FGSG_03951
FGSG_04662	FGSG_03708	FGSG_03960	FGSG_03708	FGSG_04662	FGSG_03960
FGSG_04675	FGSG_03709	FGSG_03962	FGSG_03709	FGSG_04675	FGSG_03962
FGSG_04679	FGSG_03710	FGSG_03964	FGSG_03710	FGSG_04679	FGSG_03964
FGSG_04680	FGSG_03711	FGSG_03965	FGSG_03711	FGSG_04680	FGSG_03965
FGSG_04681	FGSG_03713	FGSG_03966	FGSG_03713	FGSG_04681	FGSG_03966
FGSG_04682	FGSG_03716	FGSG_03970	FGSG_03716	FGSG_04682	FGSG_03970
FGSG_04683	FGSG_03718	FGSG_03977	FGSG_03718	FGSG_04683	FGSG_03977
FGSG_04684	FGSG_03719	FGSG_03978	FGSG_03719	FGSG_04684	FGSG_03978
FGSG_04685	FGSG_03721	FGSG_03984	FGSG_03721	FGSG_04685	FGSG_03984
FGSG_04689	FGSG_03730	FGSG_03985	FGSG_03730	FGSG_04689	FGSG_03985
FGSG_04692	FGSG_03733	FGSG_03986	FGSG_03733	FGSG_04692	FGSG_03986
FGSG_04693	FGSG_03734	FGSG_03987	FGSG_03734	FGSG_04693	FGSG_03987
FGSG_04694	FGSG_03735	FGSG_03988	FGSG_03735	FGSG_04694	FGSG_03988
FGSG_04695	FGSG_03736	FGSG_03992	FGSG_03736	FGSG_04695	FGSG_03992
FGSG_04696	FGSG_03738	FGSG_03995	FGSG_03738	FGSG_04696	FGSG_03995
FGSG_04700	FGSG_03739	FGSG_03998	FGSG_03739	FGSG_04700	FGSG_03998
FGSG_04702	FGSG_03741	FGSG_04000	FGSG_03741	FGSG_04702	FGSG_04000
FGSG_04704	FGSG_03742	FGSG_04003	FGSG_03742	FGSG_04704	FGSG_04003
FGSG_04708	FGSG_03744	FGSG_04011	FGSG_03744	FGSG_04708	FGSG_04011
FGSG_04710	FGSG_03745	FGSG_04013	FGSG_03745	FGSG_04710	FGSG_04013
FGSG_04712	FGSG_03746	FGSG_04016	FGSG_03746	FGSG_04712	FGSG_04016
FGSG_04717	FGSG_03747	FGSG_04019	FGSG_03747	FGSG_04717	FGSG_04019
FGSG_04725	FGSG_03748	FGSG_04022	FGSG_03748	FGSG_04725	FGSG_04022
FGSG_04727	FGSG_03751	FGSG_04023	FGSG_03751	FGSG_04727	FGSG_04023
FGSG_04728	FGSG_03752	FGSG_04027	FGSG_03752	FGSG_04728	FGSG_04027
FGSG_04732	FGSG_03762	FGSG_04028	FGSG_03762	FGSG_04732	FGSG_04028
FGSG_04734	FGSG_03765	FGSG_04031	FGSG_03765	FGSG_04734	FGSG_04031
FGSG_04736	FGSG_03766	FGSG_04045	FGSG_03766	FGSG_04736	FGSG_04045
FGSG_04739	FGSG_03768	FGSG_04052	FGSG_03768	FGSG_04739	FGSG_04052
FGSG_04740	FGSG_03770	FGSG_04057	FGSG_03770	FGSG_04740	FGSG_04057
FGSG_04741	FGSG_03771	FGSG_04058	FGSG_03771	FGSG_04741	FGSG_04058
FGSG_04743	FGSG_03773	FGSG_04060	FGSG_03773	FGSG_04743	FGSG_04060
FGSG_04745	FGSG_03774	FGSG_04064	FGSG_03774	FGSG_04745	FGSG_04064
FGSG_04746	FGSG_03775	FGSG_04065	FGSG_03775	FGSG_04746	FGSG_04065
FGSG_04747	FGSG_03781	FGSG_04069	FGSG_03781	FGSG_04747	FGSG_04069
FGSG_04749	FGSG_03782	FGSG_04071	FGSG_03782	FGSG_04749	FGSG_04071
FGSG_04753	FGSG_03783	FGSG_04072	FGSG_03783	FGSG_04753	FGSG_04072
FGSG_04754	FGSG_03786	FGSG_04077	FGSG_03786	FGSG_04754	FGSG_04077
FGSG_04756	FGSG_03790	FGSG_04079	FGSG_03790	FGSG_04756	FGSG_04079
FGSG_04758	FGSG_03799	FGSG_04081	FGSG_03799	FGSG_04758	FGSG_04081
FGSG_04764	FGSG_03800	FGSG_04085	FGSG_03800	FGSG_04764	FGSG_04085
FGSG_04765	FGSG_03801	FGSG_04087	FGSG_03801	FGSG_04765	FGSG_04087
FGSG_04766	FGSG_03802	FGSG_04089	FGSG_03802	FGSG_04766	FGSG_04089
FGSG_04770	FGSG_03810	FGSG_04094	FGSG_03810	FGSG_04770	FGSG_04094
FGSG_04773	FGSG_03811	FGSG_04095	FGSG_03811	FGSG_04773	FGSG_04095
FGSG_04782	FGSG_03812	FGSG_04103	FGSG_03812	FGSG_04782	FGSG_04103
FGSG_04783	FGSG_03813	FGSG_04111	FGSG_03813	FGSG_04783	FGSG_04111
FGSG_04784	FGSG_03815	FGSG_04115	FGSG_03815	FGSG_04784	FGSG_04115
FGSG_04789	FGSG_03818	FGSG_04131	FGSG_03818	FGSG_04789	FGSG_04131
FGSG_04793	FGSG_03819	FGSG_04134	FGSG_03819	FGSG_04793	FGSG_04134
FGSG_04797	FGSG_03820	FGSG_04135	FGSG_03820	FGSG_04797	FGSG_04135
FGSG_04803	FGSG_03821	FGSG_04142	FGSG_03821	FGSG_04803	FGSG_04142
FGSG_04805	FGSG_03823	FGSG_04143	FGSG_03823	FGSG_04805	FGSG_04143
FGSG_04806	FGSG_03824	FGSG_04144	FGSG_03824	FGSG_04806	FGSG_04144
FGSG_04809	FGSG_03827	FGSG_04152	FGSG_03827	FGSG_04809	FGSG_04152
FGSG_04810	FGSG_03828	FGSG_04155	FGSG_03828	FGSG_04810	FGSG_04155
FGSG_04811	FGSG_03830	FGSG_04157	FGSG_03830	FGSG_04811	FGSG_04157
FGSG_04813	FGSG_03831	FGSG_04167	FGSG_03831	FGSG_04813	FGSG_04167
FGSG_04814	FGSG_03834	FGSG_04174	FGSG_03834	FGSG_04814	FGSG_04174
FGSG_04818	FGSG_03835	FGSG_04176	FGSG_03835	FGSG_04818	FGSG_04176
FGSG_04823	FGSG_03839	FGSG_04179	FGSG_03839	FGSG_04823	FGSG_04179
FGSG_04828	FGSG_03842	FGSG_04181	FGSG_03842	FGSG_04828	FGSG_04181
FGSG_04829	FGSG_03845	FGSG_04182	FGSG_03845	FGSG_04829	FGSG_04182
FGSG_04836	FGSG_03846	FGSG_04186	FGSG_03846	FGSG_04836	FGSG_04186
FGSG_04839	FGSG_03847	FGSG_04188	FGSG_03847	FGSG_04839	FGSG_04188
FGSG_04840	FGSG_03848	FGSG_04193	FGSG_03848	FGSG_04840	FGSG_04193
FGSG_04847	FGSG_03849	FGSG_04199	FGSG_03849	FGSG_04847	FGSG_04199
FGSG_04850	FGSG_03858	FGSG_04200	FGSG_03858	FGSG_04850	FGSG_04200
FGSG_04852	FGSG_03859	FGSG_04204	FGSG_03859	FGSG_04852	FGSG_04204
FGSG_04854	FGSG_03860	FGSG_04207	FGSG_03860	FGSG_04854	FGSG_04207
FGSG_04859	FGSG_03865	FGSG_04209	FGSG_03865	FGSG_04859	FGSG_04209
FGSG_04860	FGSG_03869	FGSG_04213	FGSG_03869	FGSG_04860	FGSG_04213
FGSG_04871	FGSG_03883	FGSG_04214	FGSG_03883	FGSG_04871	FGSG_04214
FGSG_04872	FGSG_03890	FGSG_04215	FGSG_03890	FGSG_04872	FGSG_04215
FGSG_04874	FGSG_03891	FGSG_04216	FGSG_03891	FGSG_04874	FGSG_04216
FGSG_04875	FGSG_03895	FGSG_04217	FGSG_03895	FGSG_04875	FGSG_04217
FGSG_04876	FGSG_03896	FGSG_04229	FGSG_03896	FGSG_04876	FGSG_04229
FGSG_04887	FGSG_03897	FGSG_04231	FGSG_03897	FGSG_04887	FGSG_04231
FGSG_04888	FGSG_03902	FGSG_04232	FGSG_03902	FGSG_04888	FGSG_04232
FGSG_04890	FGSG_03904	FGSG_04233	FGSG_03904	FGSG_04890	FGSG_04233
FGSG_04892	FGSG_03905	FGSG_04236	FGSG_03905	FGSG_04892	FGSG_04236
FGSG_04897	FGSG_03907	FGSG_04239	FGSG_03907	FGSG_04897	FGSG_04239
FGSG_04899	FGSG_03908	FGSG_04240	FGSG_03908	FGSG_04899	FGSG_04240
FGSG_04902	FGSG_03909	FGSG_04244	FGSG_03909	FGSG_04902	FGSG_04244
FGSG_04903	FGSG_03911	FGSG_04245	FGSG_03911	FGSG_04903	FGSG_04245
FGSG_04904	FGSG_03913	FGSG_04247	FGSG_03913	FGSG_04904	FGSG_04247
FGSG_04906	FGSG_03914	FGSG_04251	FGSG_03914	FGSG_04906	FGSG_04251
FGSG_04913	FGSG_03915	FGSG_04252	FGSG_03915	FGSG_04913	FGSG_04252
FGSG_04917	FGSG_03918	FGSG_04256	FGSG_03918	FGSG_04917	FGSG_04256
FGSG_04919	FGSG_03919	FGSG_04262	FGSG_03919	FGSG_04919	FGSG_04262
FGSG_04920	FGSG_03920	FGSG_04263	FGSG_03920	FGSG_04920	FGSG_04263
FGSG_04921	FGSG_03922	FGSG_04267	FGSG_03922	FGSG_04921	FGSG_04267
FGSG_04929	FGSG_03923	FGSG_04271	FGSG_03923	FGSG_04929	FGSG_04271
FGSG_04930	FGSG_03924	FGSG_04291	FGSG_03924	FGSG_04930	FGSG_04291
FGSG_04933	FGSG_03925	FGSG_04293	FGSG_03925	FGSG_04933	FGSG_04293
FGSG_04934	FGSG_03927	FGSG_04296	FGSG_03927	FGSG_04934	FGSG_04296
FGSG_04936	FGSG_03930	FGSG_04297	FGSG_03930	FGSG_04936	FGSG_04297
FGSG_04937	FGSG_03931	FGSG_04299	FGSG_03931	FGSG_04937	FGSG_04299
FGSG_04938	FGSG_03932	FGSG_04306	FGSG_03932	FGSG_04938	FGSG_04306
FGSG_04943	FGSG_03938	FGSG_04307	FGSG_03938	FGSG_04943	FGSG_04307
FGSG_04947	FGSG_03941	FGSG_04312	FGSG_03941	FGSG_04947	FGSG_04312
FGSG_04953	FGSG_03943	FGSG_04313	FGSG_03943	FGSG_04953	FGSG_04313
FGSG_04957	FGSG_03944	FGSG_04314	FGSG_03944	FGSG_04957	FGSG_04314
FGSG_04966	FGSG_03946	FGSG_04316	FGSG_03946	FGSG_04966	FGSG_04316
FGSG_04967	FGSG_03947	FGSG_04317	FGSG_03947	FGSG_04967	FGSG_04317
FGSG_04968	FGSG_03952	FGSG_04326	FGSG_03952	FGSG_04968	FGSG_04326
FGSG_04969	FGSG_03954	FGSG_04331	FGSG_03954	FGSG_04969	FGSG_04331
FGSG_04970	FGSG_03955	FGSG_04340	FGSG_03955	FGSG_04970	FGSG_04340
FGSG_04971	FGSG_03957	FGSG_04343	FGSG_03957	FGSG_04971	FGSG_04343
FGSG_04973	FGSG_03962	FGSG_04344	FGSG_03962	FGSG_04973	FGSG_04344
FGSG_04974	FGSG_03966	FGSG_04346	FGSG_03966	FGSG_04974	FGSG_04346
FGSG_04975	FGSG_03968	FGSG_04351	FGSG_03968	FGSG_04975	FGSG_04351
FGSG_04976	FGSG_03969	FGSG_04353	FGSG_03969	FGSG_04976	FGSG_04353
FGSG_04982	FGSG_03972	FGSG_04354	FGSG_03972	FGSG_04982	FGSG_04354
FGSG_04983	FGSG_03978	FGSG_04357	FGSG_03978	FGSG_04983	FGSG_04357
FGSG_04994	FGSG_03984	FGSG_04361	FGSG_03984	FGSG_04994	FGSG_04361
FGSG_04995	FGSG_03986	FGSG_04369	FGSG_03986	FGSG_04995	FGSG_04369
FGSG_05006	FGSG_03987	FGSG_04372	FGSG_03987	FGSG_05006	FGSG_04372
FGSG_05008	FGSG_03988	FGSG_04375	FGSG_03988	FGSG_05008	FGSG_04375
FGSG_05015	FGSG_03992	FGSG_04376	FGSG_03992	FGSG_05015	FGSG_04376
FGSG_05024	FGSG_03995	FGSG_04378	FGSG_03995	FGSG_05024	FGSG_04378
FGSG_05025	FGSG_03996	FGSG_04380	FGSG_03996	FGSG_05025	FGSG_04380
FGSG_05026	FGSG_03997	FGSG_04381	FGSG_03997	FGSG_05026	FGSG_04381
FGSG_05030	FGSG_03999	FGSG_04383	FGSG_03999	FGSG_05030	FGSG_04383
FGSG_05032	FGSG_04000	FGSG_04388	FGSG_04000	FGSG_05032	FGSG_04388
FGSG_05036	FGSG_04002	FGSG_04390	FGSG_04002	FGSG_05036	FGSG_04390
FGSG_05039	FGSG_04003	FGSG_04392	FGSG_04003	FGSG_05039	FGSG_04392
FGSG_05040	FGSG_04008	FGSG_04399	FGSG_04008	FGSG_05040	FGSG_04399
FGSG_05042	FGSG_04012	FGSG_04402	FGSG_04012	FGSG_05042	FGSG_04402
FGSG_05045	FGSG_04020	FGSG_04404	FGSG_04020	FGSG_05045	FGSG_04404
FGSG_05046	FGSG_04022	FGSG_04413	FGSG_04022	FGSG_05046	FGSG_04413
FGSG_05048	FGSG_04027	FGSG_04424	FGSG_04027	FGSG_05048	FGSG_04424
FGSG_05049	FGSG_04028	FGSG_04425	FGSG_04028	FGSG_05049	FGSG_04425
FGSG_05052	FGSG_04031	FGSG_04428	FGSG_04031	FGSG_05052	FGSG_04428
FGSG_05055	FGSG_04035	FGSG_04429	FGSG_04035	FGSG_05055	FGSG_04429
FGSG_05057	FGSG_04037	FGSG_04430	FGSG_04037	FGSG_05057	FGSG_04430
FGSG_05059	FGSG_04039	FGSG_04431	FGSG_04039	FGSG_05059	FGSG_04431
FGSG_05064	FGSG_04043	FGSG_04433	FGSG_04043	FGSG_05064	FGSG_04433
FGSG_05065	FGSG_04045	FGSG_04434	FGSG_04045	FGSG_05065	FGSG_04434
FGSG_05073	FGSG_04050	FGSG_04435	FGSG_04050	FGSG_05073	FGSG_04435
FGSG_05075	FGSG_04051	FGSG_04436	FGSG_04051	FGSG_05075	FGSG_04436
FGSG_05076	FGSG_04052	FGSG_04437	FGSG_04052	FGSG_05076	FGSG_04437
FGSG_05081	FGSG_04054	FGSG_04438	FGSG_04054	FGSG_05081	FGSG_04438
FGSG_05084	FGSG_04060	FGSG_04439	FGSG_04060	FGSG_05084	FGSG_04439
FGSG_05087	FGSG_04062	FGSG_04440	FGSG_04062	FGSG_05087	FGSG_04440
FGSG_05090	FGSG_04063	FGSG_04441	FGSG_04063	FGSG_05090	FGSG_04441
FGSG_05092	FGSG_04064	FGSG_04442	FGSG_04064	FGSG_05092	FGSG_04442
FGSG_05096	FGSG_04065	FGSG_04443	FGSG_04065	FGSG_05096	FGSG_04443
FGSG_05099	FGSG_04067	FGSG_04446	FGSG_04067	FGSG_05099	FGSG_04446
FGSG_05104	FGSG_04071	FGSG_04449	FGSG_04071	FGSG_05104	FGSG_04449
FGSG_05109	FGSG_04074	FGSG_04453	FGSG_04074	FGSG_05109	FGSG_04453
FGSG_05111	FGSG_04077	FGSG_04457	FGSG_04077	FGSG_05111	FGSG_04457
FGSG_05114	FGSG_04078	FGSG_04459	FGSG_04078	FGSG_05114	FGSG_04459
FGSG_05122	FGSG_04081	FGSG_04470	FGSG_04081	FGSG_05122	FGSG_04470
FGSG_05124	FGSG_04085	FGSG_04471	FGSG_04085	FGSG_05124	FGSG_04471
FGSG_05130	FGSG_04086	FGSG_04475	FGSG_04086	FGSG_05130	FGSG_04475
FGSG_05132	FGSG_04087	FGSG_04478	FGSG_04087	FGSG_05132	FGSG_04478
FGSG_05133	FGSG_04088	FGSG_04487	FGSG_04088	FGSG_05133	FGSG_04487
FGSG_05147	FGSG_04089	FGSG_04488	FGSG_04089	FGSG_05147	FGSG_04488
FGSG_05157	FGSG_04090	FGSG_04489	FGSG_04090	FGSG_05157	FGSG_04489
FGSG_05159	FGSG_04091	FGSG_04494	FGSG_04091	FGSG_05159	FGSG_04494
FGSG_05167	FGSG_04092	FGSG_04497	FGSG_04092	FGSG_05167	FGSG_04497
FGSG_05168	FGSG_04094	FGSG_04499	FGSG_04094	FGSG_05168	FGSG_04499
FGSG_05170	FGSG_04103	FGSG_04500	FGSG_04103	FGSG_05170	FGSG_04500
FGSG_05173	FGSG_04117	FGSG_04511	FGSG_04117	FGSG_05173	FGSG_04511
FGSG_05175	FGSG_04119	FGSG_04516	FGSG_04119	FGSG_05175	FGSG_04516
FGSG_05176	FGSG_04120	FGSG_04517	FGSG_04120	FGSG_05176	FGSG_04517
FGSG_05177	FGSG_04128	FGSG_04525	FGSG_04128	FGSG_05177	FGSG_04525
FGSG_05183	FGSG_04133	FGSG_04527	FGSG_04133	FGSG_05183	FGSG_04527
FGSG_05189	FGSG_04134	FGSG_04529	FGSG_04134	FGSG_05189	FGSG_04529
FGSG_05190	FGSG_04135	FGSG_04530	FGSG_04135	FGSG_05190	FGSG_04530
FGSG_05193	FGSG_04140	FGSG_04537	FGSG_04140	FGSG_05193	FGSG_04537
FGSG_05196	FGSG_04142	FGSG_04538	FGSG_04142	FGSG_05196	FGSG_04538
FGSG_05207	FGSG_04143	FGSG_04539	FGSG_04143	FGSG_05207	FGSG_04539
FGSG_05208	FGSG_04144	FGSG_04542	FGSG_04144	FGSG_05208	FGSG_04542
FGSG_05209	FGSG_04149	FGSG_04543	FGSG_04149	FGSG_05209	FGSG_04543
FGSG_05212	FGSG_04153	FGSG_04544	FGSG_04153	FGSG_05212	FGSG_04544
FGSG_05218	FGSG_04157	FGSG_04546	FGSG_04157	FGSG_05218	FGSG_04546
FGSG_05225	FGSG_04159	FGSG_04548	FGSG_04159	FGSG_05225	FGSG_04548
FGSG_05229	FGSG_04160	FGSG_04559	FGSG_04160	FGSG_05229	FGSG_04559
FGSG_05231	FGSG_04166	FGSG_04565	FGSG_04166	FGSG_05231	FGSG_04565
FGSG_05232	FGSG_04169	FGSG_04566	FGSG_04169	FGSG_05232	FGSG_04566
FGSG_05238	FGSG_04177	FGSG_04568	FGSG_04177	FGSG_05238	FGSG_04568
FGSG_05241	FGSG_04178	FGSG_04571	FGSG_04178	FGSG_05241	FGSG_04571
FGSG_05242	FGSG_04181	FGSG_04574	FGSG_04181	FGSG_05242	FGSG_04574
FGSG_05249	FGSG_04186	FGSG_04575	FGSG_04186	FGSG_05249	FGSG_04575
FGSG_05253	FGSG_04188	FGSG_04580	FGSG_04188	FGSG_05253	FGSG_04580
FGSG_05255	FGSG_04189	FGSG_04581	FGSG_04189	FGSG_05255	FGSG_04581
FGSG_05256	FGSG_04192	FGSG_04582	FGSG_04192	FGSG_05256	FGSG_04582
FGSG_05258	FGSG_04196	FGSG_04587	FGSG_04196	FGSG_05258	FGSG_04587
FGSG_05259	FGSG_04198	FGSG_04588	FGSG_04198	FGSG_05259	FGSG_04588
FGSG_05261	FGSG_04199	FGSG_04595	FGSG_04199	FGSG_05261	FGSG_04595
FGSG_05267	FGSG_04204	FGSG_04596	FGSG_04204	FGSG_05267	FGSG_04596
FGSG_05270	FGSG_04206	FGSG_04597	FGSG_04206	FGSG_05270	FGSG_04597
FGSG_05275	FGSG_04209	FGSG_04600	FGSG_04209	FGSG_05275	FGSG_04600
FGSG_05279	FGSG_04212	FGSG_04604	FGSG_04212	FGSG_05279	FGSG_04604
FGSG_05285	FGSG_04213	FGSG_04605	FGSG_04213	FGSG_05285	FGSG_04605
FGSG_05292	FGSG_04214	FGSG_04609	FGSG_04214	FGSG_05292	FGSG_04609
FGSG_05294	FGSG_04215	FGSG_04610	FGSG_04215	FGSG_05294	FGSG_04610
FGSG_05296	FGSG_04217	FGSG_04611	FGSG_04217	FGSG_05296	FGSG_04611
FGSG_05302	FGSG_04223	FGSG_04613	FGSG_04223	FGSG_05302	FGSG_04613
FGSG_05307	FGSG_04232	FGSG_04614	FGSG_04232	FGSG_05307	FGSG_04614
FGSG_05314	FGSG_04233	FGSG_04615	FGSG_04233	FGSG_05314	FGSG_04615
FGSG_05318	FGSG_04236	FGSG_04616	FGSG_04236	FGSG_05318	FGSG_04616
FGSG_05328	FGSG_04239	FGSG_04617	FGSG_04239	FGSG_05328	FGSG_04617
FGSG_05330	FGSG_04240	FGSG_04619	FGSG_04240	FGSG_05330	FGSG_04619
FGSG_05331	FGSG_04242	FGSG_04622	FGSG_04242	FGSG_05331	FGSG_04622
FGSG_05332	FGSG_04245	FGSG_04626	FGSG_04245	FGSG_05332	FGSG_04626
FGSG_05333	FGSG_04247	FGSG_04627	FGSG_04247	FGSG_05333	FGSG_04627
FGSG_05334	FGSG_04248	FGSG_04628	FGSG_04248	FGSG_05334	FGSG_04628
FGSG_05335	FGSG_04251	FGSG_04629	FGSG_04251	FGSG_05335	FGSG_04629
FGSG_05338	FGSG_04253	FGSG_04633	FGSG_04253	FGSG_05338	FGSG_04633
FGSG_05341	FGSG_04254	FGSG_04635	FGSG_04254	FGSG_05341	FGSG_04635
FGSG_05342	FGSG_04258	FGSG_04637	FGSG_04258	FGSG_05342	FGSG_04637
FGSG_05345	FGSG_04260	FGSG_04641	FGSG_04260	FGSG_05345	FGSG_04641
FGSG_05346	FGSG_04267	FGSG_04642	FGSG_04267	FGSG_05346	FGSG_04642
FGSG_05348	FGSG_04271	FGSG_04646	FGSG_04271	FGSG_05348	FGSG_04646
FGSG_05349	FGSG_04272	FGSG_04647	FGSG_04272	FGSG_05349	FGSG_04647
FGSG_05350	FGSG_04291	FGSG_04650	FGSG_04291	FGSG_05350	FGSG_04650
FGSG_05352	FGSG_04293	FGSG_04652	FGSG_04293	FGSG_05352	FGSG_04652
FGSG_05354	FGSG_04297	FGSG_04653	FGSG_04297	FGSG_05354	FGSG_04653
FGSG_05359	FGSG_04299	FGSG_04654	FGSG_04299	FGSG_05359	FGSG_04654
FGSG_05361	FGSG_04302	FGSG_04655	FGSG_04302	FGSG_05361	FGSG_04655
FGSG_05362	FGSG_04307	FGSG_04656	FGSG_04307	FGSG_05362	FGSG_04656
FGSG_05386	FGSG_04311	FGSG_04658	FGSG_04311	FGSG_05386	FGSG_04658
FGSG_05395	FGSG_04313	FGSG_04661	FGSG_04313	FGSG_05395	FGSG_04661
FGSG_05397	FGSG_04314	FGSG_04662	FGSG_04314	FGSG_05397	FGSG_04662
FGSG_05401	FGSG_04322	FGSG_04666	FGSG_04322	FGSG_05401	FGSG_04666
FGSG_05405	FGSG_04325	FGSG_04671	FGSG_04325	FGSG_05405	FGSG_04671
FGSG_05410	FGSG_04326	FGSG_04673	FGSG_04326	FGSG_05410	FGSG_04673
FGSG_05450	FGSG_04331	FGSG_04675	FGSG_04331	FGSG_05450	FGSG_04675
FGSG_05452	FGSG_04332	FGSG_04676	FGSG_04332	FGSG_05452	FGSG_04676
FGSG_05455	FGSG_04343	FGSG_04677	FGSG_04343	FGSG_05455	FGSG_04677
FGSG_05458	FGSG_04344	FGSG_04680	FGSG_04344	FGSG_05458	FGSG_04680
FGSG_05462	FGSG_04346	FGSG_04681	FGSG_04346	FGSG_05462	FGSG_04681
FGSG_05466	FGSG_04347	FGSG_04682	FGSG_04347	FGSG_05466	FGSG_04682
FGSG_05470	FGSG_04350	FGSG_04685	FGSG_04350	FGSG_05470	FGSG_04685
FGSG_05471	FGSG_04351	FGSG_04686	FGSG_04351	FGSG_05471	FGSG_04686
FGSG_05472	FGSG_04353	FGSG_04687	FGSG_04353	FGSG_05472	FGSG_04687
FGSG_05480	FGSG_04354	FGSG_04688	FGSG_04354	FGSG_05480	FGSG_04688
FGSG_05486	FGSG_04358	FGSG_04689	FGSG_04358	FGSG_05486	FGSG_04689
FGSG_05504	FGSG_04360	FGSG_04693	FGSG_04360	FGSG_05504	FGSG_04693
FGSG_05507	FGSG_04365	FGSG_04695	FGSG_04365	FGSG_05507	FGSG_04695
FGSG_05512	FGSG_04369	FGSG_04696	FGSG_04369	FGSG_05512	FGSG_04696
FGSG_05514	FGSG_04371	FGSG_04697	FGSG_04371	FGSG_05514	FGSG_04697
FGSG_05515	FGSG_04375	FGSG_04700	FGSG_04375	FGSG_05515	FGSG_04700
FGSG_05521	FGSG_04376	FGSG_04702	FGSG_04376	FGSG_05521	FGSG_04702
FGSG_05525	FGSG_04381	FGSG_04703	FGSG_04381	FGSG_05525	FGSG_04703
FGSG_05532	FGSG_04383	FGSG_04704	FGSG_04383	FGSG_05532	FGSG_04704
FGSG_05536	FGSG_04384	FGSG_04710	FGSG_04384	FGSG_05536	FGSG_04710
FGSG_05546	FGSG_04388	FGSG_04712	FGSG_04388	FGSG_05546	FGSG_04712
FGSG_05549	FGSG_04392	FGSG_04717	FGSG_04392	FGSG_05549	FGSG_04717
FGSG_05555	FGSG_04399	FGSG_04725	FGSG_04399	FGSG_05555	FGSG_04725
FGSG_05568	FGSG_04402	FGSG_04727	FGSG_04402	FGSG_05568	FGSG_04727
FGSG_05577	FGSG_04403	FGSG_04728	FGSG_04403	FGSG_05577	FGSG_04728
FGSG_05581	FGSG_04404	FGSG_04729	FGSG_04404	FGSG_05581	FGSG_04729
FGSG_05582	FGSG_04408	FGSG_04733	FGSG_04408	FGSG_05582	FGSG_04733
FGSG_05585	FGSG_04421	FGSG_04735	FGSG_04421	FGSG_05585	FGSG_04735
FGSG_05587	FGSG_04424	FGSG_04736	FGSG_04424	FGSG_05587	FGSG_04736
FGSG_05588	FGSG_04426	FGSG_04738	FGSG_04426	FGSG_05588	FGSG_04738
FGSG_05589	FGSG_04428	FGSG_04739	FGSG_04428	FGSG_05589	FGSG_04739
FGSG_05591	FGSG_04430	FGSG_04741	FGSG_04430	FGSG_05591	FGSG_04741
FGSG_05594	FGSG_04431	FGSG_04743	FGSG_04431	FGSG_05594	FGSG_04743
FGSG_05606	FGSG_04436	FGSG_04744	FGSG_04436	FGSG_05606	FGSG_04744
FGSG_05609	FGSG_04438	FGSG_04745	FGSG_04438	FGSG_05609	FGSG_04745
FGSG_05612	FGSG_04439	FGSG_04746	FGSG_04439	FGSG_05612	FGSG_04746
FGSG_05620	FGSG_04440	FGSG_04747	FGSG_04440	FGSG_05620	FGSG_04747
FGSG_05622	FGSG_04441	FGSG_04749	FGSG_04441	FGSG_05622	FGSG_04749
FGSG_05645	FGSG_04442	FGSG_04753	FGSG_04442	FGSG_05645	FGSG_04753
FGSG_05650	FGSG_04443	FGSG_04754	FGSG_04443	FGSG_05650	FGSG_04754
FGSG_05651	FGSG_04447	FGSG_04755	FGSG_04447	FGSG_05651	FGSG_04755
FGSG_05652	FGSG_04453	FGSG_04761	FGSG_04453	FGSG_05652	FGSG_04761
FGSG_05658	FGSG_04460	FGSG_04766	FGSG_04460	FGSG_05658	FGSG_04766
FGSG_05663	FGSG_04463	FGSG_04768	FGSG_04463	FGSG_05663	FGSG_04768
FGSG_05665	FGSG_04465	FGSG_04773	FGSG_04465	FGSG_05665	FGSG_04773
FGSG_05668	FGSG_04468	FGSG_04782	FGSG_04468	FGSG_05668	FGSG_04782
FGSG_05672	FGSG_04470	FGSG_04785	FGSG_04470	FGSG_05672	FGSG_04785
FGSG_05679	FGSG_04471	FGSG_04788	FGSG_04471	FGSG_05679	FGSG_04788
FGSG_05681	FGSG_04475	FGSG_04790	FGSG_04475	FGSG_05681	FGSG_04790
FGSG_05682	FGSG_04477	FGSG_04792	FGSG_04477	FGSG_05682	FGSG_04792
FGSG_05683	FGSG_04485	FGSG_04795	FGSG_04485	FGSG_05683	FGSG_04795
FGSG_05685	FGSG_04486	FGSG_04796	FGSG_04486	FGSG_05685	FGSG_04796
FGSG_05686	FGSG_04487	FGSG_04798	FGSG_04487	FGSG_05686	FGSG_04798
FGSG_05687	FGSG_04488	FGSG_04801	FGSG_04488	FGSG_05687	FGSG_04801
FGSG_05691	FGSG_04492	FGSG_04802	FGSG_04492	FGSG_05691	FGSG_04802
FGSG_05695	FGSG_04494	FGSG_04806	FGSG_04494	FGSG_05695	FGSG_04806
FGSG_05697	FGSG_04496	FGSG_04810	FGSG_04496	FGSG_05697	FGSG_04810
FGSG_05703	FGSG_04497	FGSG_04815	FGSG_04497	FGSG_05703	FGSG_04815
FGSG_05704	FGSG_04499	FGSG_04816	FGSG_04499	FGSG_05704	FGSG_04816
FGSG_05706	FGSG_04500	FGSG_04818	FGSG_04500	FGSG_05706	FGSG_04818
FGSG_05707	FGSG_04502	FGSG_04819	FGSG_04502	FGSG_05707	FGSG_04819
FGSG_05712	FGSG_04503	FGSG_04821	FGSG_04503	FGSG_05712	FGSG_04821
FGSG_05714	FGSG_04510	FGSG_04822	FGSG_04510	FGSG_05714	FGSG_04822
FGSG_05716	FGSG_04511	FGSG_04823	FGSG_04511	FGSG_05716	FGSG_04823
FGSG_05719	FGSG_04512	FGSG_04825	FGSG_04512	FGSG_05719	FGSG_04825
FGSG_05720	FGSG_04514	FGSG_04828	FGSG_04514	FGSG_05720	FGSG_04828
FGSG_05721	FGSG_04515	FGSG_04829	FGSG_04515	FGSG_05721	FGSG_04829
FGSG_05723	FGSG_04516	FGSG_04832	FGSG_04516	FGSG_05723	FGSG_04832
FGSG_05728	FGSG_04517	FGSG_04834	FGSG_04517	FGSG_05728	FGSG_04834
FGSG_05730	FGSG_04518	FGSG_04840	FGSG_04518	FGSG_05730	FGSG_04840
FGSG_05731	FGSG_04524	FGSG_04848	FGSG_04524	FGSG_05731	FGSG_04848
FGSG_05739	FGSG_04525	FGSG_04850	FGSG_04525	FGSG_05739	FGSG_04850
FGSG_05740	FGSG_04526	FGSG_04853	FGSG_04526	FGSG_05740	FGSG_04853
FGSG_05741	FGSG_04537	FGSG_04860	FGSG_04537	FGSG_05741	FGSG_04860
FGSG_05742	FGSG_04542	FGSG_04861	FGSG_04542	FGSG_05742	FGSG_04861
FGSG_05744	FGSG_04545	FGSG_04870	FGSG_04545	FGSG_05744	FGSG_04870
FGSG_05746	FGSG_04551	FGSG_04871	FGSG_04551	FGSG_05746	FGSG_04871
FGSG_05771	FGSG_04556	FGSG_04873	FGSG_04556	FGSG_05771	FGSG_04873
FGSG_05773	FGSG_04557	FGSG_04874	FGSG_04557	FGSG_05773	FGSG_04874
FGSG_05776	FGSG_04558	FGSG_04875	FGSG_04558	FGSG_05776	FGSG_04875
FGSG_05782	FGSG_04559	FGSG_04876	FGSG_04559	FGSG_05782	FGSG_04876
FGSG_05784	FGSG_04565	FGSG_04881	FGSG_04565	FGSG_05784	FGSG_04881
FGSG_05789	FGSG_04566	FGSG_04886	FGSG_04566	FGSG_05789	FGSG_04886
FGSG_05790	FGSG_04568	FGSG_04888	FGSG_04568	FGSG_05790	FGSG_04888
FGSG_05794	FGSG_04572	FGSG_04890	FGSG_04572	FGSG_05794	FGSG_04890
FGSG_05796	FGSG_04574	FGSG_04892	FGSG_04574	FGSG_05796	FGSG_04892
FGSG_05797	FGSG_04578	FGSG_04894	FGSG_04578	FGSG_05797	FGSG_04894
FGSG_05798	FGSG_04580	FGSG_04897	FGSG_04580	FGSG_05798	FGSG_04897
FGSG_05799	FGSG_04581	FGSG_04898	FGSG_04581	FGSG_05799	FGSG_04898
FGSG_05802	FGSG_04582	FGSG_04903	FGSG_04582	FGSG_05802	FGSG_04903
FGSG_05805	FGSG_04583	FGSG_04904	FGSG_04583	FGSG_05805	FGSG_04904
FGSG_05806	FGSG_04584	FGSG_04908	FGSG_04584	FGSG_05806	FGSG_04908
FGSG_05809	FGSG_04587	FGSG_04911	FGSG_04587	FGSG_05809	FGSG_04911
FGSG_05811	FGSG_04589	FGSG_04913	FGSG_04589	FGSG_05811	FGSG_04913
FGSG_05822	FGSG_04590	FGSG_04917	FGSG_04590	FGSG_05822	FGSG_04917
FGSG_05824	FGSG_04591	FGSG_04922	FGSG_04591	FGSG_05824	FGSG_04922
FGSG_05827	FGSG_04593	FGSG_04923	FGSG_04593	FGSG_05827	FGSG_04923
FGSG_05829	FGSG_04595	FGSG_04928	FGSG_04595	FGSG_05829	FGSG_04928
FGSG_05831	FGSG_04598	FGSG_04933	FGSG_04598	FGSG_05831	FGSG_04933
FGSG_05833	FGSG_04603	FGSG_04936	FGSG_04603	FGSG_05833	FGSG_04936
FGSG_05834	FGSG_04609	FGSG_04938	FGSG_04609	FGSG_05834	FGSG_04938
FGSG_05837	FGSG_04610	FGSG_04941	FGSG_04610	FGSG_05837	FGSG_04941
FGSG_05846	FGSG_04611	FGSG_04943	FGSG_04611	FGSG_05846	FGSG_04943
FGSG_05847	FGSG_04613	FGSG_04949	FGSG_04613	FGSG_05847	FGSG_04949
FGSG_05849	FGSG_04614	FGSG_04953	FGSG_04614	FGSG_05849	FGSG_04953
FGSG_05860	FGSG_04615	FGSG_04957	FGSG_04615	FGSG_05860	FGSG_04957
FGSG_05868	FGSG_04616	FGSG_04966	FGSG_04616	FGSG_05868	FGSG_04966
FGSG_05871	FGSG_04619	FGSG_04967	FGSG_04619	FGSG_05871	FGSG_04967
FGSG_05882	FGSG_04621	FGSG_04968	FGSG_04621	FGSG_05882	FGSG_04968
FGSG_05886	FGSG_04626	FGSG_04969	FGSG_04626	FGSG_05886	FGSG_04969
FGSG_05888	FGSG_04628	FGSG_04970	FGSG_04628	FGSG_05888	FGSG_04970
FGSG_05889	FGSG_04630	FGSG_04971	FGSG_04630	FGSG_05889	FGSG_04971
FGSG_05910	FGSG_04631	FGSG_04972	FGSG_04631	FGSG_05910	FGSG_04972
FGSG_05912	FGSG_04633	FGSG_04973	FGSG_04633	FGSG_05912	FGSG_04973
FGSG_05915	FGSG_04635	FGSG_04974	FGSG_04635	FGSG_05915	FGSG_04974
FGSG_05929	FGSG_04636	FGSG_04976	FGSG_04636	FGSG_05929	FGSG_04976
FGSG_05940	FGSG_04637	FGSG_04981	FGSG_04637	FGSG_05940	FGSG_04981
FGSG_05944	FGSG_04645	FGSG_04983	FGSG_04645	FGSG_05944	FGSG_04983
FGSG_05945	FGSG_04646	FGSG_04987	FGSG_04646	FGSG_05945	FGSG_04987
FGSG_05948	FGSG_04647	FGSG_04988	FGSG_04647	FGSG_05948	FGSG_04988
FGSG_05952	FGSG_04650	FGSG_04991	FGSG_04650	FGSG_05952	FGSG_04991
FGSG_05957	FGSG_04653	FGSG_04993	FGSG_04653	FGSG_05957	FGSG_04993
FGSG_05959	FGSG_04654	FGSG_04995	FGSG_04654	FGSG_05959	FGSG_04995
FGSG_05962	FGSG_04655	FGSG_04997	FGSG_04655	FGSG_05962	FGSG_04997
FGSG_05966	FGSG_04656	FGSG_04999	FGSG_04656	FGSG_05966	FGSG_04999
FGSG_05967	FGSG_04671	FGSG_05005	FGSG_04671	FGSG_05967	FGSG_05005
FGSG_05974	FGSG_04680	FGSG_05008	FGSG_04680	FGSG_05974	FGSG_05008
FGSG_05983	FGSG_04682	FGSG_05011	FGSG_04682	FGSG_05983	FGSG_05011
FGSG_05988	FGSG_04683	FGSG_05013	FGSG_04683	FGSG_05988	FGSG_05013
FGSG_05990	FGSG_04684	FGSG_05014	FGSG_04684	FGSG_05990	FGSG_05014
FGSG_06000	FGSG_04686	FGSG_05024	FGSG_04686	FGSG_06000	FGSG_05024
FGSG_06001	FGSG_04688	FGSG_05026	FGSG_04688	FGSG_06001	FGSG_05026
FGSG_06004	FGSG_04689	FGSG_05032	FGSG_04689	FGSG_06004	FGSG_05032
FGSG_06014	FGSG_04692	FGSG_05035	FGSG_04692	FGSG_06014	FGSG_05035
FGSG_06015	FGSG_04693	FGSG_05036	FGSG_04693	FGSG_06015	FGSG_05036
FGSG_06017	FGSG_04694	FGSG_05039	FGSG_04694	FGSG_06017	FGSG_05039
FGSG_06023	FGSG_04695	FGSG_05040	FGSG_04695	FGSG_06023	FGSG_05040
FGSG_06048	FGSG_04696	FGSG_05045	FGSG_04696	FGSG_06048	FGSG_05045
FGSG_06051	FGSG_04697	FGSG_05048	FGSG_04697	FGSG_06051	FGSG_05048
FGSG_06060	FGSG_04703	FGSG_05052	FGSG_04703	FGSG_06060	FGSG_05052
FGSG_06061	FGSG_04704	FGSG_05054	FGSG_04704	FGSG_06061	FGSG_05054
FGSG_06064	FGSG_04717	FGSG_05056	FGSG_04717	FGSG_06064	FGSG_05056
FGSG_06068	FGSG_04725	FGSG_05057	FGSG_04725	FGSG_06068	FGSG_05057
FGSG_06077	FGSG_04727	FGSG_05060	FGSG_04727	FGSG_06077	FGSG_05060
FGSG_06080	FGSG_04728	FGSG_05061	FGSG_04728	FGSG_06080	FGSG_05061
FGSG_06082	FGSG_04729	FGSG_05064	FGSG_04729	FGSG_06082	FGSG_05064
FGSG_06083	FGSG_04732	FGSG_05066	FGSG_04732	FGSG_06083	FGSG_05066
FGSG_06091	FGSG_04733	FGSG_05067	FGSG_04733	FGSG_06091	FGSG_05067
FGSG_06095	FGSG_04734	FGSG_05068	FGSG_04734	FGSG_06095	FGSG_05068
FGSG_06104	FGSG_04735	FGSG_05070	FGSG_04735	FGSG_06104	FGSG_05070
FGSG_06108	FGSG_04736	FGSG_05071	FGSG_04736	FGSG_06108	FGSG_05071
FGSG_06113	FGSG_04738	FGSG_05079	FGSG_04738	FGSG_06113	FGSG_05079
FGSG_06118	FGSG_04741	FGSG_05080	FGSG_04741	FGSG_06118	FGSG_05080
FGSG_06119	FGSG_04743	FGSG_05084	FGSG_04743	FGSG_06119	FGSG_05084
FGSG_06120	FGSG_04744	FGSG_05094	FGSG_04744	FGSG_06120	FGSG_05094
FGSG_06121	FGSG_04745	FGSG_05102	FGSG_04745	FGSG_06121	FGSG_05102
FGSG_06127	FGSG_04746	FGSG_05117	FGSG_04746	FGSG_06127	FGSG_05117
FGSG_06129	FGSG_04747	FGSG_05119	FGSG_04747	FGSG_06129	FGSG_05119
FGSG_06133	FGSG_04752	FGSG_05123	FGSG_04752	FGSG_06133	FGSG_05123
FGSG_06139	FGSG_04756	FGSG_05124	FGSG_04756	FGSG_06139	FGSG_05124
FGSG_06141	FGSG_04758	FGSG_05128	FGSG_04758	FGSG_06141	FGSG_05128
FGSG_06144	FGSG_04761	FGSG_05130	FGSG_04761	FGSG_06144	FGSG_05130
FGSG_06149	FGSG_04764	FGSG_05133	FGSG_04764	FGSG_06149	FGSG_05133
FGSG_06150	FGSG_04765	FGSG_05135	FGSG_04765	FGSG_06150	FGSG_05135
FGSG_06151	FGSG_04766	FGSG_05137	FGSG_04766	FGSG_06151	FGSG_05137
FGSG_06154	FGSG_04768	FGSG_05138	FGSG_04768	FGSG_06154	FGSG_05138
FGSG_06155	FGSG_04769	FGSG_05140	FGSG_04769	FGSG_06155	FGSG_05140
FGSG_06163	FGSG_04770	FGSG_05144	FGSG_04770	FGSG_06163	FGSG_05144
FGSG_06183	FGSG_04773	FGSG_05145	FGSG_04773	FGSG_06183	FGSG_05145
FGSG_06188	FGSG_04780	FGSG_05146	FGSG_04780	FGSG_06188	FGSG_05146
FGSG_06191	FGSG_04784	FGSG_05151	FGSG_04784	FGSG_06191	FGSG_05151
FGSG_06192	FGSG_04785	FGSG_05157	FGSG_04785	FGSG_06192	FGSG_05157
FGSG_06195	FGSG_04786	FGSG_05158	FGSG_04786	FGSG_06195	FGSG_05158
FGSG_06207	FGSG_04788	FGSG_05161	FGSG_04788	FGSG_06207	FGSG_05161
FGSG_06214	FGSG_04789	FGSG_05163	FGSG_04789	FGSG_06214	FGSG_05163
FGSG_06216	FGSG_04790	FGSG_05166	FGSG_04790	FGSG_06216	FGSG_05166
FGSG_06217	FGSG_04793	FGSG_05167	FGSG_04793	FGSG_06217	FGSG_05167
FGSG_06232	FGSG_04795	FGSG_05170	FGSG_04795	FGSG_06232	FGSG_05170
FGSG_06234	FGSG_04797	FGSG_05174	FGSG_04797	FGSG_06234	FGSG_05174
FGSG_06238	FGSG_04798	FGSG_05175	FGSG_04798	FGSG_06238	FGSG_05175
FGSG_06241	FGSG_04803	FGSG_05178	FGSG_04803	FGSG_06241	FGSG_05178
FGSG_06246	FGSG_04805	FGSG_05180	FGSG_04805	FGSG_06246	FGSG_05180
FGSG_06247	FGSG_04806	FGSG_05188	FGSG_04806	FGSG_06247	FGSG_05188
FGSG_06251	FGSG_04809	FGSG_05189	FGSG_04809	FGSG_06251	FGSG_05189
FGSG_06256	FGSG_04811	FGSG_05190	FGSG_04811	FGSG_06256	FGSG_05190
FGSG_06261	FGSG_04813	FGSG_05203	FGSG_04813	FGSG_06261	FGSG_05203
FGSG_06271	FGSG_04814	FGSG_05204	FGSG_04814	FGSG_06271	FGSG_05204
FGSG_06274	FGSG_04815	FGSG_05205	FGSG_04815	FGSG_06274	FGSG_05205
FGSG_06275	FGSG_04817	FGSG_05208	FGSG_04817	FGSG_06275	FGSG_05208
FGSG_06278	FGSG_04818	FGSG_05213	FGSG_04818	FGSG_06278	FGSG_05213
FGSG_06286	FGSG_04819	FGSG_05225	FGSG_04819	FGSG_06286	FGSG_05225
FGSG_06288	FGSG_04822	FGSG_05227	FGSG_04822	FGSG_06288	FGSG_05227
FGSG_06303	FGSG_04823	FGSG_05233	FGSG_04823	FGSG_06303	FGSG_05233
FGSG_06304	FGSG_04825	FGSG_05234	FGSG_04825	FGSG_06304	FGSG_05234
FGSG_06307	FGSG_04828	FGSG_05236	FGSG_04828	FGSG_06307	FGSG_05236
FGSG_06314	FGSG_04829	FGSG_05238	FGSG_04829	FGSG_06314	FGSG_05238
FGSG_06316	FGSG_04832	FGSG_05240	FGSG_04832	FGSG_06316	FGSG_05240
FGSG_06323	FGSG_04836	FGSG_05244	FGSG_04836	FGSG_06323	FGSG_05244
FGSG_06326	FGSG_04839	FGSG_05249	FGSG_04839	FGSG_06326	FGSG_05249
FGSG_06331	FGSG_04840	FGSG_05252	FGSG_04840	FGSG_06331	FGSG_05252
FGSG_06336	FGSG_04842	FGSG_05253	FGSG_04842	FGSG_06336	FGSG_05253
FGSG_06354	FGSG_04847	FGSG_05258	FGSG_04847	FGSG_06354	FGSG_05258
FGSG_06356	FGSG_04848	FGSG_05259	FGSG_04848	FGSG_06356	FGSG_05259
FGSG_06362	FGSG_04850	FGSG_05260	FGSG_04850	FGSG_06362	FGSG_05260
FGSG_06373	FGSG_04852	FGSG_05262	FGSG_04852	FGSG_06373	FGSG_05262
FGSG_06377	FGSG_04853	FGSG_05270	FGSG_04853	FGSG_06377	FGSG_05270
FGSG_06383	FGSG_04854	FGSG_05279	FGSG_04854	FGSG_06383	FGSG_05279
FGSG_06387	FGSG_04859	FGSG_05284	FGSG_04859	FGSG_06387	FGSG_05284
FGSG_06393	FGSG_04860	FGSG_05285	FGSG_04860	FGSG_06393	FGSG_05285
FGSG_06397	FGSG_04861	FGSG_05287	FGSG_04861	FGSG_06397	FGSG_05287
FGSG_06398	FGSG_04867	FGSG_05292	FGSG_04867	FGSG_06398	FGSG_05292
FGSG_06399	FGSG_04870	FGSG_05296	FGSG_04870	FGSG_06399	FGSG_05296
FGSG_06400	FGSG_04872	FGSG_05299	FGSG_04872	FGSG_06400	FGSG_05299
FGSG_06402	FGSG_04873	FGSG_05309	FGSG_04873	FGSG_06402	FGSG_05309
FGSG_06409	FGSG_04874	FGSG_05312	FGSG_04874	FGSG_06409	FGSG_05312
FGSG_06412	FGSG_04875	FGSG_05314	FGSG_04875	FGSG_06412	FGSG_05314
FGSG_06420	FGSG_04876	FGSG_05318	FGSG_04876	FGSG_06420	FGSG_05318
FGSG_06421	FGSG_04881	FGSG_05348	FGSG_04881	FGSG_06421	FGSG_05348
FGSG_06422	FGSG_04892	FGSG_05349	FGSG_04892	FGSG_06422	FGSG_05349
FGSG_06423	FGSG_04894	FGSG_05350	FGSG_04894	FGSG_06423	FGSG_05350
FGSG_06429	FGSG_04898	FGSG_05352	FGSG_04898	FGSG_06429	FGSG_05352
FGSG_06436	FGSG_04902	FGSG_05354	FGSG_04902	FGSG_06436	FGSG_05354
FGSG_06439	FGSG_04903	FGSG_05361	FGSG_04903	FGSG_06439	FGSG_05361
FGSG_06442	FGSG_04904	FGSG_05362	FGSG_04904	FGSG_06442	FGSG_05362
FGSG_06445	FGSG_04906	FGSG_05364	FGSG_04906	FGSG_06445	FGSG_05364
FGSG_06447	FGSG_04908	FGSG_05368	FGSG_04908	FGSG_06447	FGSG_05368
FGSG_06448	FGSG_04909	FGSG_05371	FGSG_04909	FGSG_06448	FGSG_05371
FGSG_06449	FGSG_04911	FGSG_05372	FGSG_04911	FGSG_06449	FGSG_05372
FGSG_06450	FGSG_04916	FGSG_05375	FGSG_04916	FGSG_06450	FGSG_05375
FGSG_06451	FGSG_04919	FGSG_05376	FGSG_04919	FGSG_06451	FGSG_05376
FGSG_06452	FGSG_04920	FGSG_05384	FGSG_04920	FGSG_06452	FGSG_05384
FGSG_06456	FGSG_04921	FGSG_05386	FGSG_04921	FGSG_06456	FGSG_05386
FGSG_06462	FGSG_04922	FGSG_05391	FGSG_04922	FGSG_06462	FGSG_05391
FGSG_06463	FGSG_04923	FGSG_05397	FGSG_04923	FGSG_06463	FGSG_05397
FGSG_06465	FGSG_04929	FGSG_05401	FGSG_04929	FGSG_06465	FGSG_05401
FGSG_06468	FGSG_04931	FGSG_05402	FGSG_04931	FGSG_06468	FGSG_05402
FGSG_06478	FGSG_04936	FGSG_05408	FGSG_04936	FGSG_06478	FGSG_05408
FGSG_06480	FGSG_04937	FGSG_05409	FGSG_04937	FGSG_06480	FGSG_05409
FGSG_06486	FGSG_04938	FGSG_05410	FGSG_04938	FGSG_06486	FGSG_05410
FGSG_06493	FGSG_04941	FGSG_05411	FGSG_04941	FGSG_06493	FGSG_05411
FGSG_06497	FGSG_04943	FGSG_05427	FGSG_04943	FGSG_06497	FGSG_05427
FGSG_06498	FGSG_04946	FGSG_05432	FGSG_04946	FGSG_06498	FGSG_05432
FGSG_06503	FGSG_04947	FGSG_05442	FGSG_04947	FGSG_06503	FGSG_05442
FGSG_06506	FGSG_04949	FGSG_05450	FGSG_04949	FGSG_06506	FGSG_05450
FGSG_06511	FGSG_04953	FGSG_05455	FGSG_04953	FGSG_06511	FGSG_05455
FGSG_06515	FGSG_04957	FGSG_05462	FGSG_04957	FGSG_06515	FGSG_05462
FGSG_06524	FGSG_04958	FGSG_05463	FGSG_04958	FGSG_06524	FGSG_05463
FGSG_06526	FGSG_04968	FGSG_05465	FGSG_04968	FGSG_06526	FGSG_05465
FGSG_06527	FGSG_04969	FGSG_05466	FGSG_04969	FGSG_06527	FGSG_05466
FGSG_06528	FGSG_04970	FGSG_05467	FGSG_04970	FGSG_06528	FGSG_05467
FGSG_06533	FGSG_04974	FGSG_05469	FGSG_04974	FGSG_06533	FGSG_05469
FGSG_06537	FGSG_04975	FGSG_05471	FGSG_04975	FGSG_06537	FGSG_05471
FGSG_06539	FGSG_04976	FGSG_05477	FGSG_04976	FGSG_06539	FGSG_05477
FGSG_06540	FGSG_04979	FGSG_05480	FGSG_04979	FGSG_06540	FGSG_05480
FGSG_06542	FGSG_04987	FGSG_05481	FGSG_04987	FGSG_06542	FGSG_05481
FGSG_06547	FGSG_04988	FGSG_05482	FGSG_04988	FGSG_06547	FGSG_05482
FGSG_06553	FGSG_04991	FGSG_05483	FGSG_04991	FGSG_06553	FGSG_05483
FGSG_06559	FGSG_04994	FGSG_05486	FGSG_04994	FGSG_06559	FGSG_05486
FGSG_06561	FGSG_04995	FGSG_05503	FGSG_04995	FGSG_06561	FGSG_05503
FGSG_06564	FGSG_04997	FGSG_05504	FGSG_04997	FGSG_06564	FGSG_05504
FGSG_06566	FGSG_04999	FGSG_05510	FGSG_04999	FGSG_06566	FGSG_05510
FGSG_06575	FGSG_05004	FGSG_05514	FGSG_05004	FGSG_06575	FGSG_05514
FGSG_06576	FGSG_05005	FGSG_05517	FGSG_05005	FGSG_06576	FGSG_05517
FGSG_06578	FGSG_05006	FGSG_05520	FGSG_05006	FGSG_06578	FGSG_05520
FGSG_06582	FGSG_05008	FGSG_05521	FGSG_05008	FGSG_06582	FGSG_05521
FGSG_06583	FGSG_05011	FGSG_05532	FGSG_05011	FGSG_06583	FGSG_05532
FGSG_06591	FGSG_05013	FGSG_05550	FGSG_05013	FGSG_06591	FGSG_05550
FGSG_06593	FGSG_05016	FGSG_05551	FGSG_05016	FGSG_06593	FGSG_05551
FGSG_06595	FGSG_05025	FGSG_05554	FGSG_05025	FGSG_06595	FGSG_05554
FGSG_06596	FGSG_05027	FGSG_05556	FGSG_05027	FGSG_06596	FGSG_05556
FGSG_06597	FGSG_05030	FGSG_05568	FGSG_05030	FGSG_06597	FGSG_05568
FGSG_06598	FGSG_05032	FGSG_05569	FGSG_05032	FGSG_06598	FGSG_05569
FGSG_06599	FGSG_05039	FGSG_05572	FGSG_05039	FGSG_06599	FGSG_05572
FGSG_06605	FGSG_05040	FGSG_05573	FGSG_05040	FGSG_06605	FGSG_05573
FGSG_06609	FGSG_05042	FGSG_05574	FGSG_05042	FGSG_06609	FGSG_05574
FGSG_06612	FGSG_05045	FGSG_05576	FGSG_05045	FGSG_06612	FGSG_05576
FGSG_06614	FGSG_05046	FGSG_05577	FGSG_05046	FGSG_06614	FGSG_05577
FGSG_06622	FGSG_05047	FGSG_05579	FGSG_05047	FGSG_06622	FGSG_05579
FGSG_06623	FGSG_05048	FGSG_05583	FGSG_05048	FGSG_06623	FGSG_05583
FGSG_06624	FGSG_05049	FGSG_05585	FGSG_05049	FGSG_06624	FGSG_05585
FGSG_06632	FGSG_05059	FGSG_05606	FGSG_05059	FGSG_06632	FGSG_05606
FGSG_06633	FGSG_05060	FGSG_05612	FGSG_05060	FGSG_06633	FGSG_05612
FGSG_06639	FGSG_05061	FGSG_05623	FGSG_05061	FGSG_06639	FGSG_05623
FGSG_06645	FGSG_05066	FGSG_05625	FGSG_05066	FGSG_06645	FGSG_05625
FGSG_06656	FGSG_05068	FGSG_05627	FGSG_05068	FGSG_06656	FGSG_05627
FGSG_06663	FGSG_05070	FGSG_05629	FGSG_05070	FGSG_06663	FGSG_05629
FGSG_06671	FGSG_05073	FGSG_05637	FGSG_05073	FGSG_06671	FGSG_05637
FGSG_06676	FGSG_05075	FGSG_05643	FGSG_05075	FGSG_06676	FGSG_05643
FGSG_06678	FGSG_05076	FGSG_05645	FGSG_05076	FGSG_06678	FGSG_05645
FGSG_06679	FGSG_05079	FGSG_05652	FGSG_05079	FGSG_06679	FGSG_05652
FGSG_06684	FGSG_05081	FGSG_05653	FGSG_05081	FGSG_06684	FGSG_05653
FGSG_06693	FGSG_05086	FGSG_05654	FGSG_05086	FGSG_06693	FGSG_05654
FGSG_06699	FGSG_05087	FGSG_05658	FGSG_05087	FGSG_06699	FGSG_05658
FGSG_06700	FGSG_05089	FGSG_05660	FGSG_05089	FGSG_06700	FGSG_05660
FGSG_06702	FGSG_05090	FGSG_05661	FGSG_05090	FGSG_06702	FGSG_05661
FGSG_06707	FGSG_05092	FGSG_05663	FGSG_05092	FGSG_06707	FGSG_05663
FGSG_06710	FGSG_05094	FGSG_05664	FGSG_05094	FGSG_06710	FGSG_05664
FGSG_06717	FGSG_05096	FGSG_05672	FGSG_05096	FGSG_06717	FGSG_05672
FGSG_06720	FGSG_05099	FGSG_05674	FGSG_05099	FGSG_06720	FGSG_05674
FGSG_06724	FGSG_05108	FGSG_05677	FGSG_05108	FGSG_06724	FGSG_05677
FGSG_06725	FGSG_05109	FGSG_05679	FGSG_05109	FGSG_06725	FGSG_05679
FGSG_06728	FGSG_05111	FGSG_05682	FGSG_05111	FGSG_06728	FGSG_05682
FGSG_06738	FGSG_05112	FGSG_05687	FGSG_05112	FGSG_06738	FGSG_05687
FGSG_06741	FGSG_05117	FGSG_05690	FGSG_05117	FGSG_06741	FGSG_05690
FGSG_06748	FGSG_05119	FGSG_05691	FGSG_05119	FGSG_06748	FGSG_05691
FGSG_06749	FGSG_05123	FGSG_05700	FGSG_05123	FGSG_06749	FGSG_05700
FGSG_06751	FGSG_05124	FGSG_05701	FGSG_05124	FGSG_06751	FGSG_05701
FGSG_06752	FGSG_05127	FGSG_05704	FGSG_05127	FGSG_06752	FGSG_05704
FGSG_06762	FGSG_05128	FGSG_05707	FGSG_05128	FGSG_06762	FGSG_05707
FGSG_06768	FGSG_05130	FGSG_05712	FGSG_05130	FGSG_06768	FGSG_05712
FGSG_06775	FGSG_05132	FGSG_05716	FGSG_05132	FGSG_06775	FGSG_05716
FGSG_06783	FGSG_05133	FGSG_05719	FGSG_05133	FGSG_06783	FGSG_05719
FGSG_06791	FGSG_05137	FGSG_05720	FGSG_05137	FGSG_06791	FGSG_05720
FGSG_06792	FGSG_05138	FGSG_05721	FGSG_05138	FGSG_06792	FGSG_05721
FGSG_06794	FGSG_05140	FGSG_05722	FGSG_05140	FGSG_06794	FGSG_05722
FGSG_06795	FGSG_05145	FGSG_05723	FGSG_05145	FGSG_06795	FGSG_05723
FGSG_06802	FGSG_05146	FGSG_05730	FGSG_05146	FGSG_06802	FGSG_05730
FGSG_06812	FGSG_05147	FGSG_05731	FGSG_05147	FGSG_06812	FGSG_05731
FGSG_06816	FGSG_05151	FGSG_05733	FGSG_05151	FGSG_06816	FGSG_05733
FGSG_06853	FGSG_05156	FGSG_05738	FGSG_05156	FGSG_06853	FGSG_05738
FGSG_06866	FGSG_05158	FGSG_05739	FGSG_05158	FGSG_06866	FGSG_05739
FGSG_06877	FGSG_05159	FGSG_05742	FGSG_05159	FGSG_06877	FGSG_05742
FGSG_06878	FGSG_05161	FGSG_05745	FGSG_05161	FGSG_06878	FGSG_05745
FGSG_06881	FGSG_05166	FGSG_05754	FGSG_05166	FGSG_06881	FGSG_05754
FGSG_06889	FGSG_05168	FGSG_05757	FGSG_05168	FGSG_06889	FGSG_05757
FGSG_06891	FGSG_05170	FGSG_05771	FGSG_05170	FGSG_06891	FGSG_05771
FGSG_06900	FGSG_05171	FGSG_05784	FGSG_05171	FGSG_06900	FGSG_05784
FGSG_06916	FGSG_05173	FGSG_05789	FGSG_05173	FGSG_06916	FGSG_05789
FGSG_06918	FGSG_05176	FGSG_05790	FGSG_05176	FGSG_06918	FGSG_05790
FGSG_06959	FGSG_05177	FGSG_05791	FGSG_05177	FGSG_06959	FGSG_05791
FGSG_06966	FGSG_05178	FGSG_05792	FGSG_05178	FGSG_06966	FGSG_05792
FGSG_06969	FGSG_05183	FGSG_05793	FGSG_05183	FGSG_06969	FGSG_05793
FGSG_06986	FGSG_05184	FGSG_05794	FGSG_05184	FGSG_06986	FGSG_05794
FGSG_06995	FGSG_05187	FGSG_05796	FGSG_05187	FGSG_06995	FGSG_05796
FGSG_07003	FGSG_05188	FGSG_05797	FGSG_05188	FGSG_07003	FGSG_05797
FGSG_07010	FGSG_05189	FGSG_05798	FGSG_05189	FGSG_07010	FGSG_05798
FGSG_07012	FGSG_05190	FGSG_05800	FGSG_05190	FGSG_07012	FGSG_05800
FGSG_07015	FGSG_05193	FGSG_05802	FGSG_05193	FGSG_07015	FGSG_05802
FGSG_07016	FGSG_05195	FGSG_05803	FGSG_05195	FGSG_07016	FGSG_05803
FGSG_07023	FGSG_05196	FGSG_05805	FGSG_05196	FGSG_07023	FGSG_05805
FGSG_07026	FGSG_05197	FGSG_05806	FGSG_05197	FGSG_07026	FGSG_05806
FGSG_07027	FGSG_05200	FGSG_05807	FGSG_05200	FGSG_07027	FGSG_05807
FGSG_07028	FGSG_05204	FGSG_05809	FGSG_05204	FGSG_07028	FGSG_05809
FGSG_07033	FGSG_05205	FGSG_05816	FGSG_05205	FGSG_07033	FGSG_05816
FGSG_07050	FGSG_05207	FGSG_05817	FGSG_05207	FGSG_07050	FGSG_05817
FGSG_07052	FGSG_05209	FGSG_05818	FGSG_05209	FGSG_07052	FGSG_05818
FGSG_07073	FGSG_05221	FGSG_05820	FGSG_05221	FGSG_07073	FGSG_05820
FGSG_07083	FGSG_05224	FGSG_05824	FGSG_05224	FGSG_07083	FGSG_05824
FGSG_07084	FGSG_05225	FGSG_05827	FGSG_05225	FGSG_07084	FGSG_05827
FGSG_07097	FGSG_05229	FGSG_05828	FGSG_05229	FGSG_07097	FGSG_05828
FGSG_07108	FGSG_05231	FGSG_05837	FGSG_05231	FGSG_07108	FGSG_05837
FGSG_07117	FGSG_05232	FGSG_05839	FGSG_05232	FGSG_07117	FGSG_05839
FGSG_07125	FGSG_05234	FGSG_05842	FGSG_05234	FGSG_07125	FGSG_05842
FGSG_07143	FGSG_05236	FGSG_05843	FGSG_05236	FGSG_07143	FGSG_05843
FGSG_07150	FGSG_05239	FGSG_05846	FGSG_05239	FGSG_07150	FGSG_05846
FGSG_07151	FGSG_05240	FGSG_05847	FGSG_05240	FGSG_07151	FGSG_05847
FGSG_07152	FGSG_05242	FGSG_05849	FGSG_05242	FGSG_07152	FGSG_05849
FGSG_07162	FGSG_05244	FGSG_05851	FGSG_05244	FGSG_07162	FGSG_05851
FGSG_07163	FGSG_05255	FGSG_05852	FGSG_05255	FGSG_07163	FGSG_05852
FGSG_07167	FGSG_05256	FGSG_05854	FGSG_05256	FGSG_07167	FGSG_05854
FGSG_07183	FGSG_05259	FGSG_05857	FGSG_05259	FGSG_07183	FGSG_05857
FGSG_07185	FGSG_05262	FGSG_05859	FGSG_05262	FGSG_07185	FGSG_05859
FGSG_07194	FGSG_05267	FGSG_05864	FGSG_05267	FGSG_07194	FGSG_05864
FGSG_07195	FGSG_05275	FGSG_05869	FGSG_05275	FGSG_07195	FGSG_05869
FGSG_07199	FGSG_05278	FGSG_05871	FGSG_05278	FGSG_07199	FGSG_05871
FGSG_07202	FGSG_05284	FGSG_05882	FGSG_05284	FGSG_07202	FGSG_05882
FGSG_07204	FGSG_05285	FGSG_05884	FGSG_05285	FGSG_07204	FGSG_05884
FGSG_07209	FGSG_05287	FGSG_05886	FGSG_05287	FGSG_07209	FGSG_05886
FGSG_07211	FGSG_05292	FGSG_05900	FGSG_05292	FGSG_07211	FGSG_05900
FGSG_07216	FGSG_05294	FGSG_05904	FGSG_05294	FGSG_07216	FGSG_05904
FGSG_07223	FGSG_05296	FGSG_05905	FGSG_05296	FGSG_07223	FGSG_05905
FGSG_07231	FGSG_05298	FGSG_05906	FGSG_05298	FGSG_07231	FGSG_05906
FGSG_07244	FGSG_05299	FGSG_05907	FGSG_05299	FGSG_07244	FGSG_05907
FGSG_07249	FGSG_05302	FGSG_05908	FGSG_05302	FGSG_07249	FGSG_05908
FGSG_07252	FGSG_05307	FGSG_05910	FGSG_05307	FGSG_07252	FGSG_05910
FGSG_07263	FGSG_05312	FGSG_05911	FGSG_05312	FGSG_07263	FGSG_05911
FGSG_07271	FGSG_05318	FGSG_05913	FGSG_05318	FGSG_07271	FGSG_05913
FGSG_07273	FGSG_05321	FGSG_05919	FGSG_05321	FGSG_07273	FGSG_05919
FGSG_07275	FGSG_05322	FGSG_05921	FGSG_05322	FGSG_07275	FGSG_05921
FGSG_07276	FGSG_05326	FGSG_05922	FGSG_05326	FGSG_07276	FGSG_05922
FGSG_07279	FGSG_05328	FGSG_05928	FGSG_05328	FGSG_07279	FGSG_05928
FGSG_07290	FGSG_05329	FGSG_05930	FGSG_05329	FGSG_07290	FGSG_05930
FGSG_07296	FGSG_05330	FGSG_05934	FGSG_05330	FGSG_07296	FGSG_05934
FGSG_07298	FGSG_05331	FGSG_05939	FGSG_05331	FGSG_07298	FGSG_05939
FGSG_07303	FGSG_05332	FGSG_05945	FGSG_05332	FGSG_07303	FGSG_05945
FGSG_07309	FGSG_05333	FGSG_05953	FGSG_05333	FGSG_07309	FGSG_05953
FGSG_07318	FGSG_05334	FGSG_05954	FGSG_05334	FGSG_07318	FGSG_05954
FGSG_07334	FGSG_05335	FGSG_05956	FGSG_05335	FGSG_07334	FGSG_05956
FGSG_07358	FGSG_05339	FGSG_05962	FGSG_05339	FGSG_07358	FGSG_05962
FGSG_07360	FGSG_05342	FGSG_05967	FGSG_05342	FGSG_07360	FGSG_05967
FGSG_07363	FGSG_05345	FGSG_05968	FGSG_05345	FGSG_07363	FGSG_05968
FGSG_07366	FGSG_05362	FGSG_05973	FGSG_05362	FGSG_07366	FGSG_05973
FGSG_07375	FGSG_05364	FGSG_05974	FGSG_05364	FGSG_07375	FGSG_05974
FGSG_07378	FGSG_05368	FGSG_05978	FGSG_05368	FGSG_07378	FGSG_05978
FGSG_07383	FGSG_05371	FGSG_05981	FGSG_05371	FGSG_07383	FGSG_05981
FGSG_07384	FGSG_05372	FGSG_05983	FGSG_05372	FGSG_07384	FGSG_05983
FGSG_07391	FGSG_05375	FGSG_05990	FGSG_05375	FGSG_07391	FGSG_05990
FGSG_07392	FGSG_05384	FGSG_05991	FGSG_05384	FGSG_07392	FGSG_05991
FGSG_07399	FGSG_05391	FGSG_05992	FGSG_05391	FGSG_07399	FGSG_05992
FGSG_07410	FGSG_05397	FGSG_06000	FGSG_05397	FGSG_07410	FGSG_06000
FGSG_07411	FGSG_05405	FGSG_06001	FGSG_05405	FGSG_07411	FGSG_06001
FGSG_07412	FGSG_05408	FGSG_06005	FGSG_05408	FGSG_07412	FGSG_06005
FGSG_07415	FGSG_05410	FGSG_06006	FGSG_05410	FGSG_07415	FGSG_06006
FGSG_07425	FGSG_05411	FGSG_06007	FGSG_05411	FGSG_07425	FGSG_06007
FGSG_07426	FGSG_05420	FGSG_06010	FGSG_05420	FGSG_07426	FGSG_06010
FGSG_07427	FGSG_05422	FGSG_06012	FGSG_05422	FGSG_07427	FGSG_06012
FGSG_07436	FGSG_05425	FGSG_06014	FGSG_05425	FGSG_07436	FGSG_06014
FGSG_07440	FGSG_05427	FGSG_06017	FGSG_05427	FGSG_07440	FGSG_06017
FGSG_07444	FGSG_05432	FGSG_06023	FGSG_05432	FGSG_07444	FGSG_06023
FGSG_07457	FGSG_05442	FGSG_06024	FGSG_05442	FGSG_07457	FGSG_06024
FGSG_07458	FGSG_05452	FGSG_06025	FGSG_05452	FGSG_07458	FGSG_06025
FGSG_07459	FGSG_05458	FGSG_06028	FGSG_05458	FGSG_07459	FGSG_06028
FGSG_07462	FGSG_05459	FGSG_06038	FGSG_05459	FGSG_07462	FGSG_06038
FGSG_07478	FGSG_05461	FGSG_06041	FGSG_05461	FGSG_07478	FGSG_06041
FGSG_07479	FGSG_05462	FGSG_06056	FGSG_05462	FGSG_07479	FGSG_06056
FGSG_07484	FGSG_05465	FGSG_06059	FGSG_05465	FGSG_07484	FGSG_06059
FGSG_07489	FGSG_05466	FGSG_06061	FGSG_05466	FGSG_07489	FGSG_06061
FGSG_07491	FGSG_05467	FGSG_06063	FGSG_05467	FGSG_07491	FGSG_06063
FGSG_07493	FGSG_05469	FGSG_06064	FGSG_05469	FGSG_07493	FGSG_06064
FGSG_07495	FGSG_05470	FGSG_06068	FGSG_05470	FGSG_07495	FGSG_06068
FGSG_07497	FGSG_05472	FGSG_06069	FGSG_05472	FGSG_07497	FGSG_06069
FGSG_07504	FGSG_05480	FGSG_06078	FGSG_05480	FGSG_07504	FGSG_06078
FGSG_07505	FGSG_05486	FGSG_06079	FGSG_05486	FGSG_07505	FGSG_06079
FGSG_07508	FGSG_05502	FGSG_06080	FGSG_05502	FGSG_07508	FGSG_06080
FGSG_07511	FGSG_05503	FGSG_06086	FGSG_05503	FGSG_07511	FGSG_06086
FGSG_07515	FGSG_05506	FGSG_06087	FGSG_05506	FGSG_07515	FGSG_06087
FGSG_07516	FGSG_05507	FGSG_06090	FGSG_05507	FGSG_07516	FGSG_06090
FGSG_07520	FGSG_05516	FGSG_06098	FGSG_05516	FGSG_07520	FGSG_06098
FGSG_07522	FGSG_05517	FGSG_06108	FGSG_05517	FGSG_07522	FGSG_06108
FGSG_07535	FGSG_05520	FGSG_06110	FGSG_05520	FGSG_07535	FGSG_06110
FGSG_07537	FGSG_05525	FGSG_06119	FGSG_05525	FGSG_07537	FGSG_06119
FGSG_07539	FGSG_05530	FGSG_06121	FGSG_05530	FGSG_07539	FGSG_06121
FGSG_07541	FGSG_05536	FGSG_06123	FGSG_05536	FGSG_07541	FGSG_06123
FGSG_07542	FGSG_05537	FGSG_06127	FGSG_05537	FGSG_07542	FGSG_06127
FGSG_07543	FGSG_05546	FGSG_06129	FGSG_05546	FGSG_07543	FGSG_06129
FGSG_07544	FGSG_05547	FGSG_06137	FGSG_05547	FGSG_07544	FGSG_06137
FGSG_07545	FGSG_05549	FGSG_06142	FGSG_05549	FGSG_07545	FGSG_06142
FGSG_07550	FGSG_05550	FGSG_06144	FGSG_05550	FGSG_07550	FGSG_06144
FGSG_07551	FGSG_05551	FGSG_06146	FGSG_05551	FGSG_07551	FGSG_06146
FGSG_07552	FGSG_05554	FGSG_06154	FGSG_05554	FGSG_07552	FGSG_06154
FGSG_07553	FGSG_05555	FGSG_06160	FGSG_05555	FGSG_07553	FGSG_06160
FGSG_07554	FGSG_05556	FGSG_06161	FGSG_05556	FGSG_07554	FGSG_06161
FGSG_07557	FGSG_05557	FGSG_06165	FGSG_05557	FGSG_07557	FGSG_06165
FGSG_07558	FGSG_05559	FGSG_06166	FGSG_05559	FGSG_07558	FGSG_06166
[truncated: 2,705 more rows]
